# Supplementary material for: Genetic analysis and physiological relationships of drought response in fennel: Interaction with mating system
Source: PLoS One. 2022 Nov 29;17(11):e0277926. doi: 10.1371/journal.pone.0277926 (PMC9707804; doi:10.1371/journal.pone.0277926)
Supplement: S1 Raw data — (XLS) [file pone.0277926.s007.xls]

## Sheet: Open-pollinated progenies (OP)
Year	Env.	Rep	Gen	DG	DF	DM	PHT	FW	DW	UP	UU	SU	SYP	HI	TSW	EOC	SL	SW	RWC	PRO	Chl a	Chl b	CAR	TChl	Chl a/Chl b	TChl/CAR
1	1	1	1	3	63	149	75.25	880.22	32.05	27	17.6	27.6	24.63	43.4545	4.27	1.79	7.16	2.6	78.68	0.0189	4.3017	1.1599	1.657	5.4616	3.70868	3.29608
1	1	1	2	5	74	156	78.88	1507.18	35.3	35	12.2	26.8	17.84	33.57	4.24	3.47	5.39	2.1	78.76	0.0305	3.6999	1.2238	1.7869	4.9237	3.02329	2.75544
1	1	1	3	7	80	155	97.8	1330.62	144.69	46	13.8	34.8	40.95	22.05	3.47	2.89	5.28	2.44	77.24	0.0258	2.3644	0.6989	1.11	3.0633	3.38303	2.75973
1	1	1	4	3	60	144	89.36	1620.1	63.25	31.2	18.4	30.4	36.79	36.77	3.52	2.87	5.89	2.07	78.6	0.015	4.1724	0.4326	1.2434	4.605	9.64494	3.70355
1	1	1	5	4	67	155	75.7	1481.96	29.84	33.3	15.8	30	24.61	45.19	4.78	1.84	6.86	2.17	76.2	0.0204	1.6737	0.3479	0.7303	2.0216	4.81087	2.76818
1	1	1	6	3	57	164	90.8	1695.55	137.65	22.8	17.2	33.2	17.05	11.02	2.82	0.5	5.5	2.13	80.5	0.0351	2.1489	0.5136	0.7149	2.6625	4.184	3.7243
1	1	1	7	5	71	151	81	1297.69	120.39	30	14	35.2	24.05	16.65	4.11	1.84	5.89	2.38	80.51	0.0256	3.8597	0.3158	1.898	4.1755	12.222	2.19995
1	1	1	8	5	78	146	106.11	1825.07	43.71	31.2	19.8	31.6	34.07	43.8	3.29	2.97	5.6	1.97	73.45	0.018	2.6254	0.5234	1.2056	3.1488	5.01605	2.61181
1	1	1	9	3	59	148	121.7	1653.42	226.9	39	17.2	33.6	76.02	25.09	3.35	3.42	6.24	2.07	77.89	0.0175	3.7491	0.8943	1.5597	4.6434	4.19222	2.97711
1	1	1	10	4	64	135	75	601.23	30.42	26.7	15.4	40	32.55	51.69	3.18	1.75	6.38	2.43	78.39	0.0218	3.1249	0.7469	0.8956	3.8718	4.18383	4.32314
1	1	1	11	6	72	136	82.75	2169.9	320.59	40	13	40	58.95	15.53	4.02	2.84	6.13	2.33	69.13	0.0178	2.5717	0.9125	1.3545	3.4842	2.8183	2.57231
1	1	1	12	6	77	139	90	1537.07	45.01	34.5	12.4	23.6	48.8	52.02	3.89	2.04	6.63	2.22	69.53	0.0204	2.6701	0.8317	1.3346	3.5018	3.21041	2.62386
1	1	1	13	5	73	156	90.84	1599.36	269.63	31.2	16.6	30.4	28.17	9.45	4.12	2.1	6.17	2.23	71.97	0.0159	3.8522	0.5677	1.6722	4.4199	6.78563	2.64316
1	1	1	14	2	55	158	63	1220.26	60.27	21	16	28.4	24.07	28.53	3.4	1.96	6.74	2.1	78.53	0.0113	3.2136	0.3853	1.3533	3.5989	8.34051	2.65935
1	1	1	15	2	54	160	84	193.53	25.88	15.5	11.2	27.6	21.57	45.45	3.75	2.29	6.99	2.3	79.42	0.0235	5.1532	0.2441	1.9438	5.3973	21.111	2.77667
1	1	1	16	4	63	154	56.63	708.9	32.46	22.4	14.6	31.2	28.73	46.95	3.63	1.72	5.57	2.11	76.55	0.0298	1.7318	0.5463	0.9381	2.2781	3.17005	2.42842
1	1	1	17	4	65	166	100	70	9.83	35.2	15.2	28	24.65	71.49	3.69	2.15	4.82	2.82	76.48	0.0182	3.5761	1.0496	1.4257	4.6257	3.40711	3.24451
1	1	1	18	6	73	152	96	1032.93	57.73	33.8	14.8	30.4	25.34	30.5	4.27	2.17	6.81	2.34	69.83	0.0134	3.176	0.3494	1.3816	3.5254	9.08987	2.55168
1	1	1	19	5	70	151	91.07	1600.09	62.68	26.7	11.6	29.2	24.17	27.82	3.46	2.65	6.01	2.29	80.72	0.0208	2.5255	0.7935	1.2497	3.319	3.18273	2.65584
1	1	1	20	6	72	149	73.2	795.51	28.16	26.5	13.8	30.8	30.76	52.2	4.08	1.73	5.63	2.16	70.23	0.0201	3.1028	0.9924	1.2495	4.0952	3.12656	3.27747
1	1	1	21	6	62	154	85.42	1206.68	39.98	23	17	29.6	37.66	48.5	3.54	2.5	3.82	2.15	68.81	0.0217	2.6984	1.4269	1.0984	4.1253	1.89109	3.75574
1	1	1	22	4	65	162	118.75	1947.8	75.66	45	18.4	40.4	60.02	44.23	3.29	1.58	5.66	2.48	70.86	0.0241	3.0489	1.0041	1.1538	4.053	3.03645	3.51274
1	1	1	23	6	79	157	96.25	1528.7	140.64	27.5	12	32.8	34.72	19.79	3.81	2.3	5.27	1.97	71.92	0.0301	3.828	0.905	1.6679	4.733	4.22983	2.8377
1	1	1	24	2	58	157	67	663.16	22.25	19	10.8	32.8	16.37	42.38	4.52	1.02	6.25	2.32	64.02	0.0509	2.9209	0.2395	1.2281	3.1604	12.1958	2.57341
1	1	1	25	6	73	145	63.5	934.04	26.72	21.5	13.6	29.2	31.55	54.14	4.33	1.86	5.37	2.27	74.7	0.0188	3.085	0.9828	1.3759	4.0678	3.13899	2.95646
1	1	1	26	6	77	154	77.86	1040.72	211.56	37	12.4	36.2	69.07	24.61	4.18	2.07	5.86	2.01	67.95	0.0226	4.2796	1.3932	1.8864	5.6728	3.07178	3.00721
1	1	1	27	6	79	151	78.9	757.26	34.51	31.8	15.2	32.8	40.07	53.72	4.64	2.56	5.7	1.99	73.48	0.0129	2.2655	0.4059	1.0301	2.6714	5.58142	2.59334
1	1	1	28	6	78	160	63.33	1502.4	116.37	21.4	13.6	31.2	19.13	14.11	4.36	2.18	6.62	2.11	80.72	0.0258	1.5217	0.3571	0.839	1.8788	4.26127	2.23933
1	1	1	30	4	74	157	89.7	1422.58	209.98	35	15.2	33.4	33.68	13.82	3.79	1.64	6.14	2.07	78.11	0.0207	4.0031	0.6913	1.7384	4.6944	5.79068	2.70041
1	1	1	31	6	80	158	81.25	1698.39	292.6	38.5	13.4	37.4	30.45	9.42	4.75	2.37	6.39	2.18	73.58	0.0113	3.6951	0.5219	1.7609	4.217	7.08009	2.3948
1	1	1	32	4	70	156	98.79	1536.15	305.33	32.6	15	34.2	40.83	11.79	3.97	2.48	6.3	2.2	79.13	0.0285	3.0686	0.8735	1.354	3.9421	3.51299	2.91145
1	1	1	33	7	83	153	103.7	1280.33	266.53	46	21.4	38.8	49.19	15.58	5.08	3.39	6.58	2.45	75.3	0.0288	2.3829	0.766	1.2395	3.1489	3.11084	2.54046
1	1	1	34	7	84	146	77.45	170.29	40.96	26.1	11.2	32.8	20.42	33.26	3.24	3.2	5.24	2.23	81.43	0.0355	2.6014	0.7684	1.2249	3.3698	3.38548	2.75108
1	1	1	35	6	82	161	73.6	1574.04	161.71	35.5	12.6	33.2	38.11	19.07	4.93	2.71	7.16	2.33	70.7	0.021	3.1649	0.3541	1.3615	3.519	8.93787	2.58465
1	1	1	36	4	74	161	103.7	944.25	45.34	20.7	18	28.8	18.37	28.83	3.64	3.7	6.59	2.12	76.89	0.0245	2.084	0.2214	1.1551	2.3054	9.41283	1.99584
1	1	1	37	3	64	157	73.2	950.86	195.96	23.8	12.2	30.2	30.7	13.54	4.21	1.91	6.42	2.22	75.97	0.0178	4.0907	0.441	1.4697	4.5317	9.27596	3.08342
1	1	1	38	4	75	152	75.5	1658.54	323.47	40.5	17.6	32.4	56.79	14.93	3.68	2.25	6.43	2.26	77.52	0.0494	2.8648	0.7112	1.1755	3.576	4.02812	3.04211
1	1	1	39	4	68	157	66.14	1197.43	214.31	35	12.8	32	38.8	15.32	4.05	2.14	6.68	2.41	74.92	0.0231	3.5129	1.1399	1.3089	4.6528	3.08176	3.55474
1	1	1	40	6	82	153	76.5	851.67	116.04	33	15.2	41.6	46.31	28.52	3.62	3.16	5.37	2	74.67	0.0318	4.0606	1.6756	1.4641	5.7362	2.42337	3.9179
1	1	1	41	7	83	154	120.45	1065.54	89.35	40	12.2	30	45.7	33.83	3.95	3	5.86	2.15	82.4	0.0166	3.2424	0.6242	1.4005	3.8666	5.19449	2.76087
1	1	1	42	5	75	159	83.51	1445.51	110.3	39.7	18.2	25.6	41.59	27.38	3.73	3.35	5.22	1.92	79.77	0.0101	4.1403	1.2589	1.8121	5.3992	3.28882	2.97953
1	1	1	43	6	79	154	94.41	1612.3	211.58	29.5	15.8	51.4	23.46	9.98	3.44	1.91	5.78	2	79.61	0.0164	2.3981	0.6302	1.2266	3.0283	3.8053	2.46886
1	1	1	44	4	75	158	85.2	1182.07	101.8	26.5	12.8	36.4	32.51	24.2	3.42	3.18	7.17	2.36	80.07	0.0212	4.1958	0.7174	1.648	4.9132	5.84862	2.98131
1	1	1	45	5	73	155	80.5	1402.77	260.93	28	14.8	27.4	26.36	9.17	4.42	2.2	6.76	2.3	68.65	0.0255	3.7796	1.1389	1.2157	4.9185	3.31864	4.04582
1	1	1	46	3	66	152	83.7	1512.99	209.36	27	15	28.4	25.74	10.94	4.04	2.21	5.19	2.05	72.96	0.0175	3.0739	0.6028	1.4122	3.6767	5.09937	2.60353
1	1	1	47	5	77	153	76.36	1436.37	210.71	30	12.2	30.6	30.65	12.69	4.81	3.15	6.93	2.06	72.32	0.0191	2.8634	0.3495	1.4891	3.2129	8.19285	2.15761
1	1	1	48	4	71	155	72.36	988.16	137.29	21.6	12.8	28.4	23.7	14.72	4.19	2.59	6.1	2.09	74.96	0.0246	2.5769	0.5836	1.1184	3.1605	4.41552	2.82591
1	1	1	49	7	85	161	92.07	1239.76	203.25	21	14.6	29.6	20.41	9.12	3.23	3.1	5.22	2.01	82.2	0.0245	3.0001	0.8104	1.2146	3.8105	3.702	3.13725
1	1	1	50	4	69	156	96.1	1843.56	403.89	33.1	15.6	26.8	42.99	9.62	4.15	2.21	5.5	2.07	78.46	0.033	3.1262	0.2802	1.2637	3.4064	11.157	2.69558
1	1	2	1	4	64	152	70.25	849.92	23.43	22	13.8	23	19.86	45.87	4.6	1.79	7.16	2.6	79.28	0.0221	4.3017	1.1599	1.657	5.4616	3.70868	3.29608
1	1	2	2	5	74	161	74.1	1507.18	35.3	35	12.2	30	20.09	36.27	4.15	3.38	5.71	2.08	75.53	0.0284	3.7195	1.2238	1.7869	4.9433	3.0393	2.76641
1	1	2	3	7	80	155	97.8	1330.62	144.69	46	13.8	34.8	40.95	22.05	3.47	2.89	5.28	2.44	77.24	0.0258	2.3644	0.6989	1.11	3.0633	3.38303	2.75973
1	1	2	4	3	59	146	88.41	1526.63	59.37	39.5	15.4	28.8	42.01	41.43	3.59	2.2	6.28	1.99	78.6	0.0145	4.1724	0.8148	1.3826	4.9872	5.12077	3.60712
1	1	2	5	5	70	157	70.32	1334.44	22.2	33.3	15.2	36	29.63	57.16	4.53	2.1	6.35	2.1	72.54	0.0166	2.2078	0.6715	1.0238	2.8793	3.28786	2.81237
1	1	2	6	3	57	164	90.8	1695.55	137.65	22.8	17.2	33.2	17.05	11.02	2.82	0.5	5.5	2.13	80.5	0.0351	2.1489	0.5136	0.7149	2.6625	4.184	3.7243
1	1	2	7	5	73	153	71.25	1212.09	112.73	34.5	13.4	30.2	20.24	15.22	4.58	1.74	5.58	2.36	76.55	0.0279	2.7318	0.4341	1.0421	3.1659	6.29302	3.038
1	1	2	8	6	79	148	99.7	1679.94	40.83	29.7	16	28	31.17	43.29	3.4	2.31	5.53	2.01	77.7	0.0214	2.24	0.7157	1.1189	2.9557	3.1298	2.64161
1	1	2	9	3	58	149	114.2	1632.4	218.21	30.5	20.4	38	73.45	25.18	3.52	3.35	5.85	2.02	77.89	0.0346	3.7491	1.062	1.5597	4.8111	3.53023	3.08463
1	1	2	10	3	62	139	67.75	574.44	24.82	20.2	15.2	35.2	29.6	54.39	3.1	2.03	6.51	2.64	81.97	0.0268	2.7178	0.7951	1.0095	3.5129	3.41819	3.47984
1	1	2	11	5	70	139	83.66	2130.2	325.07	37.7	14.4	35.2	49.86	13.29	3.86	3.05	6.05	2.23	69.72	0.0272	2.5597	0.2655	1.2986	2.8252	9.64105	2.17557
1	1	2	12	6	75	135	87.88	1553.02	51.52	36	13.6	22	53.18	50.79	3.4	2.21	6.16	2.1	70.7	0.0127	3.4633	0.5052	1.4014	3.9685	6.8553	2.83181
1	1	2	13	6	72	160	87.03	1523.94	269.63	26	20.2	24.8	25.09	8.51	3.79	2.09	5.91	2.15	77.6	0.0201	2.7417	0.8316	1.4095	3.5733	3.2969	2.53515
1	1	2	14	2	56	158	63	1220.26	60.27	21	16	28.4	24.07	28.53	3.4	1.96	6.74	2.22	78.53	0.0113	3.2136	0.6126	1.3533	3.8262	5.24584	2.82731
1	1	2	15	3	57	160	82.33	183.85	21.41	15.5	11.8	24	16.66	43.76	3.84	2.37	6.99	2.3	79.37	0.0258	3.3215	0.9371	1.3825	4.2586	3.54445	3.08036
1	1	2	16	4	63	153	62	659.28	28.48	27	10.4	27.2	31.7	52.67	3.42	1.72	5.58	2.26	76.23	0.0281	3.6181	0.5463	1.2121	4.1644	6.62292	3.43569
1	1	2	17	4	63	166	95.75	54.2	7.62	35.2	11.4	22.4	20.39	72.79	3.08	2.15	5.09	2.71	78.14	0.0262	2.7426	0.6364	1.1146	3.379	4.30955	3.03158
1	1	2	18	5	77	148	98.75	970.8	54.12	30.6	11.2	24.4	23.22	30.02	3.92	2.12	6.45	2.17	71.35	0.0284	2.3234	0.6928	1.1284	3.0162	3.35364	2.67299
1	1	2	19	5	69	154	96.75	1524.91	58.1	29.6	12.4	26.4	20.42	26	3.81	2.71	5.74	2.24	80.72	0.021	2.5255	0.7935	1.2497	3.319	3.18273	2.65584
1	1	2	20	5	70	152	79.4	605.05	26.04	22	11.8	32	30.33	53.8	3.97	1.34	5.34	2.07	71.52	0.0402	3.1159	0.5813	1.0029	3.6972	5.36023	3.68651
1	1	2	21	5	61	156	86.2	1129.7	32.24	21.8	13.4	31.6	33.36	50.85	3.26	2.5	3.69	2.03	71.04	0.0221	3.1426	0.7068	0.8679	3.8494	4.44624	4.4353
1	1	2	22	4	62	160	111	1902.8	67.12	45	12.8	37.6	55.93	45.45	3.52	1.23	6.09	2.33	69.42	0.0273	3.2496	1.0041	1.2498	4.2537	3.23633	3.4035
1	1	2	23	7	80	159	91.14	1485.38	133.26	32	11.6	27.2	30.33	18.54	3.38	2.27	5.01	1.99	73.41	0.0411	3.2974	0.7111	1.1422	4.0085	4.63704	3.50946
1	1	2	24	3	62	153	62.75	663.16	21.37	19	10.8	28	14.06	39.68	4.93	1.02	6.25	2.32	68.58	0.0363	1.7676	0.3526	0.9774	2.1202	5.01305	2.16922
1	1	2	25	6	73	145	62.5	934.04	21.12	21.5	12.6	24	29.13	57.97	4.05	1.6	5.51	2.29	71.36	0.0308	1.8782	0.7095	1.0052	2.5877	2.64722	2.57431
1	1	2	26	6	74	156	71.95	868.27	148.8	32.3	16.4	34	59.19	28.45	4.01	2.19	5.62	1.95	66.95	0.0305	3.1723	0.3633	1.2591	3.5356	8.7319	2.80804
1	1	2	27	7	75	151	76.47	602.63	26.23	31.8	14.4	27.2	37.43	58.79	4.3	2.91	5.78	2.17	73.48	0.0224	2.2655	0.5341	0.9828	2.7996	4.24172	2.8486
1	1	2	28	6	72	160	63.12	1502.4	116	18.2	15	30	17.37	13.02	4.25	2.41	6.83	2.14	80.72	0.0279	1.5217	0.3571	0.839	1.8788	4.26127	2.23933
1	1	2	30	5	66	160	91.9	1276.22	204.17	31	15	28.2	30.31	12.92	3.71	1.82	5.48	2.05	77.36	0.027	3.4598	0.6865	1.5553	4.1463	5.03977	2.66592
1	1	2	31	7	77	160	69.7	1648.74	285.19	30.4	12.4	32.8	27.68	8.84	4.57	2.18	6	2.09	73.58	0.0173	2.4296	0.7813	1.2118	3.2109	3.10969	2.64969
1	1	2	32	5	66	159	85.58	1536.15	299.31	32.6	13.6	31.8	35.71	10.65	3.58	2.48	5.8	2.07	79.13	0.0357	2.4086	0.409	1.1846	2.8176	5.889	2.37852
1	1	2	33	7	83	153	89.65	1280.33	266.53	46	21.4	38.8	49.19	15.58	5.08	3.39	6.58	2.45	75.3	0.0288	2.3829	0.766	1.2395	3.1489	3.11084	2.54046
1	1	2	34	7	84	146	77.45	170.29	40.96	26.1	11.2	32.8	20.42	33.26	3.24	3.2	5.24	2.23	81.43	0.0355	2.6014	0.7684	1.2249	3.3698	3.38548	2.75108
1	1	2	35	7	81	162	72.83	1461.01	153.16	33	17.6	35.2	34.04	18.18	4.85	2.55	7.16	2.14	73.83	0.0254	3.1649	0.4242	1.3615	3.5891	7.46087	2.63614
1	1	2	36	6	68	163	97.2	702.43	43.88	20.7	14	24	16.26	27.03	3.49	3.79	6.59	2.12	76.89	0.0272	2.0603	0.4732	1.0462	2.5335	4.35397	2.42162
1	1	2	37	3	69	159	68.95	826.05	197.44	23.8	14.6	29.7	22.09	10.06	4.75	1.95	6.08	2.17	73.12	0.021	3.2788	0.9431	1.4259	4.2219	3.47662	2.96087
1	1	2	38	5	73	154	83.2	1658.54	351.42	35.4	15.8	38	61.95	14.98	3.61	2.01	6.21	2.23	75.25	0.0349	3.2817	0.8796	1.5706	4.1613	3.7309	2.6495
1	1	2	39	4	64	157	65.66	1197.43	214.31	35	14	27.2	38.8	15.32	4.05	2.14	6.68	2.41	76.13	0.0224	3.5129	1.1399	1.3089	4.6528	3.08176	3.55474
1	1	2	40	7	78	153	70.2	655.14	104.22	35.5	14.4	34.4	44.73	30.03	3.53	3.18	5.72	2.02	74.67	0.0375	3.6518	1.0943	1.4309	4.7461	3.33711	3.31686
1	1	2	41	7	79	156	101.13	974.95	78.72	37.5	13.8	23	43.95	35.82	4.4	2.76	5.78	2.02	80.8	0.0201	2.3752	0.7462	1.1301	3.1214	3.18306	2.76206
1	1	2	42	6	71	161	90.96	1387.84	106.19	37	12.4	30	37.64	26.16	3.43	3.51	5.1	1.9	79.77	0.0191	4.1403	0.4944	1.8121	4.6347	8.37439	2.55764
1	1	2	43	6	77	156	88	1558.52	202.15	23.1	12.4	50.6	19.34	8.73	3.66	1.74	5.51	2.02	75.57	0.0189	2.3981	0.5845	1.1083	2.9826	4.10282	2.69115
1	1	2	44	5	70	161	88.91	1079.94	100.15	26.5	12.6	33.2	28.4	22.09	3.4	3.18	6.84	2.4	80.07	0.0228	4.1958	0.679	1.648	4.8748	6.17938	2.95801
1	1	2	45	6	69	158	70	1291.7	245.08	25.4	15.2	28.4	21.17	7.95	4.65	2.34	7.04	2.22	70.89	0.0333	2.9212	0.757	1.157	3.6782	3.85892	3.17908
1	1	2	46	4	69	154	76.53	1422.7	181.17	25.6	12.8	24.4	22.76	11.16	3.67	1.89	5.48	2.07	69.81	0.0251	2.6818	1.2126	1.1748	3.8944	2.21161	3.31495
1	1	2	47	6	76	155	81.18	1211.6	208.69	33	12.6	26.6	28.84	12.14	4.69	3.15	6.59	2.08	71.83	0.0255	2.7529	0.4981	1.2018	3.251	5.5268	2.70511
1	1	2	48	5	70	159	61.66	779.01	127.07	27.2	12.2	26.4	29.46	18.82	3.82	2.59	5.71	2.05	77.9	0.0275	2.2249	0.6614	1.0189	2.8863	3.36393	2.83276
1	1	2	49	7	80	162	99.57	1118.19	159.63	25.5	13.8	26	24.98	13.53	3.56	2.69	5.27	1.89	82	0.0198	3.3907	0.76	1.5136	4.1507	4.46145	2.74227
1	1	2	50	4	69	159	96.1	1843.56	391.3	28	14.8	24.8	39.17	9.09	3.54	2.21	5.5	2.07	78.46	0.033	3.1262	0.2802	1.2637	3.4064	11.157	2.69558
1	2	1	1	3	57	133	42	120.77	12.4	10.2	7	12	3.72	23.07	3.01	2.22	5.9	2.25	65.61	0.0358	2.1981	0.6457	0.991	2.8438	3.40421	2.86963
1	2	1	2	4	69	148	65.42	251.8	10.04	30	9.8	20.4	11.94	54.32	3.75	4.39	5.03	2.07	65.36	0.0525	2.6564	0.2222	1.1549	2.8786	11.955	2.49251
1	2	1	3	7	80	141	91.9	374.46	30.39	30.6	9.4	20	8.86	22.57	2.24	3.68	4.48	2.12	68	0.0342	0.6613	0.1587	0.2954	0.82	4.16698	2.7759
1	2	1	4	2	55	125	63.72	19.08	4.55	24.6	9.6	18	6.71	59.59	3.18	4.19	4.34	2	74.45	0.0651	2.1019	0.2948	0.7662	2.3967	7.12992	3.12803
1	2	1	5	5	65	144	54.2	17.93	2.91	14.6	12.4	18.8	14.45	83.23	4.21	2.7	5.59	2.11	71.05	0.0251	1.2765	0.1802	0.5121	1.4567	7.0838	2.84456
1	2	1	6	2	54	153	62.33	329.19	25.65	11	11.8	26.8	1.04	3.89	1.9	0.8	4.51	1.85	64.14	0.1032	0.7526	0.2163	0.51437	0.9689	3.47943	1.88366
1	2	1	7	4	68	137	49.75	429.19	43.1	24.6	11.4	17.2	14.52	25.19	3.1	3.01	4.53	1.78	65	0.0769	0.9637	0.2084	0.5206	1.1721	4.62428	2.25144
1	2	1	8	5	70	135	75.9	24.33	7.92	15.4	13.2	19.8	13.39	62.83	3.09	3.34	5.1	1.93	61.58	0.0446	1.6321	0.2232	0.7985	1.8553	7.31228	2.32348
1	2	1	9	3	59	134	80.8	89.93	36.53	22.1	11.4	23.2	19.88	35.24	2.16	3.93	5.51	1.98	66.72	0.0865	3.1182	0.0996	1.3773	3.2178	31.3072	2.33631
1	2	1	10	3	60	116	55.87	34.46	8.48	8	12.6	26	3.72	30.49	2.89	2.74	5.15	1.84	61.83	0.0372	1.0159	0.5598	0.8796	1.5757	1.81476	1.79138
1	2	1	11	6	71	124	74	237.79	21.69	22.5	11	26.6	14.71	40.41	3.11	4.16	5.12	1.91	58.94	0.0461	1.8786	0.2516	0.6743	2.1302	7.46661	3.15913
1	2	1	12	5	70	125	64	139.2	9.34	20.2	10	18	10.19	52.17	3.09	3.01	4.49	1.88	60.92	0.0302	2.1787	0.3252	0.6905	2.5039	6.69957	3.62621
1	2	1	13	5	70	141	73.65	101.45	27.34	21.5	9.4	20	18.61	40.5	3.09	3.49	5.61	2.04	69.34	0.0501	1.9293	0.3172	0.7417	2.2465	6.08228	3.02885
1	2	1	14	2	51	138	54.5	56.9	4.6	10	10.6	11.6	4.18	47.6	2.28	2.28	5.38	1.88	70.94	0.0558	1.0587	0.0935	0.7939	1.1522	11.323	1.45132
1	2	1	15	2	51	145	59	18.37	3.71	4	7.2	21.4	2.99	44.62	2.1	3.57	4.87	1.72	62.44	0.0563	0.7191	0.1555	0.5743	0.8746	4.62444	1.5229
1	2	1	16	3	59	134	53	53.54	12.54	11.8	8.6	20.8	6.42	33.86	2.18	2.22	5.03	1.85	60.41	0.0674	1.7161	0.3041	0.7883	2.0202	5.64321	2.56273
1	2	1	17	4	64	148	61	39.28	2.44	11	8.2	17.6	4.11	62.74	2	3.82	3.51	1.41	66.53	0.0589	1.0149	0.2873	0.921	1.3022	3.53254	1.4139
1	2	1	18	5	73	136	75.33	35.27	5.25	14.2	10.2	19.2	10.2	66.01	3.05	3.47	5.25	1.96	64.41	0.0601	1.0915	0.203	0.53	1.2945	5.37685	2.44245
1	2	1	19	5	70	133	69.5	120.06	15.1	13.7	8.8	17.6	6.99	31.64	2.76	4.05	5.35	1.82	78.24	0.0503	1.186	0.4267	0.5644	1.6127	2.77947	2.85737
1	2	1	20	4	66	132	65	75.86	11.95	15.7	7.2	25.6	17.65	59.62	3.28	2.72	4.89	1.95	59.11	0.0896	1.3061	0.3057	0.5764	1.6118	4.27249	2.79632
1	2	1	21	4	60	138	74	102.57	16.96	10	8.6	20.8	12.8	43.01	2.74	3.01	3.25	1.71	61.49	0.0471	1.3483	0.4306	0.5843	1.7789	3.13121	3.0445
1	2	1	22	3	60	140	49.5	145.14	18.75	8.2	7.8	25.6	10.45	35.78	2.04	3.46	4.24	1.71	60.29	0.0328	1.2192	0.4769	1.0011	1.6961	2.55651	1.69424
1	2	1	23	7	74	133	78	130.94	22.97	9.5	9.6	18.4	11.55	33.45	2.34	3.06	4.34	1.81	65.03	0.0496	3.0086	0.2056	1.1814	3.2142	14.6333	2.72067
1	2	1	24	3	54	126	45.25	112.52	10.38	8	9.2	19.2	5.66	35.28	3.46	2.58	4.88	1.96	55.05	0.0617	0.7302	0.1308	0.5749	0.861	5.58257	1.49765
1	2	1	25	5	70	124	56.66	18.55	2.25	10.2	11	18.8	2.719	54.71	2.82	2.17	4.19	1.76	64.49	0.0453	1.5581	0.2344	0.9035	1.7925	6.64718	1.98395
1	2	1	26	7	73	131	58.2	72.87	41.25	15.5	9	19.4	33.94	45.13	3.51	2.72	4.81	1.96	60.19	0.0535	1.2296	0.2545	0.6207	1.4841	4.83143	2.39101
1	2	1	27	7	77	132	57.35	39.04	9.69	19	9.8	19.2	19.75	67.08	3.9	3.34	5.09	1.9	71.53	0.0342	1.6429	0.1608	0.5926	1.8037	10.217	3.04371
1	2	1	28	7	76	144	54.7	78.11	16.91	11.5	8	20.6	10.49	38.28	3.28	3.18	5.96	2.06	70.46	0.0397	0.8626	0.1045	0.6834	0.9671	8.25455	1.41513
1	2	1	30	6	69	132	73.1	111.38	52.49	25.5	8.2	23.2	21.31	28.87	3.43	2.25	5.08	2	61.76	0.0381	2.341	0.3282	0.9417	2.6692	7.13285	2.83445
1	2	1	31	8	74	143	60.1	205.26	43.93	20.4	11.8	19.8	18.47	29.59	4.09	2.72	5.78	2.12	61.32	0.0483	1.6722	0.2639	0.6736	1.9361	6.33649	2.87426
1	2	1	32	6	68	146	69.85	184.37	15.95	13	11.2	24.8	25.11	61.15	3.02	2.78	4.75	2.05	73.06	0.0457	1.6646	0.4558	0.8181	2.1204	3.65204	2.59186
1	2	1	33	8	81	134	72.61	143.94	62.98	22.1	14.4	18.8	30.18	32.39	3.83	4.14	6.08	2.16	72.68	0.037	1.3284	0.3791	0.5776	1.7075	3.50409	2.9562
1	2	1	34	7	77	118	64.88	48.23	8.79	12.7	9.6	27.6	7.84	47.14	2.5	3.84	4.65	1.78	74.87	0.0473	1.0276	0.4746	0.7798	1.5022	2.16519	1.92639
1	2	1	35	8	81	142	58.32	219.68	69.55	22.3	9.8	26.8	24.3	25.89	4.04	3.2	6.32	2.11	66.73	0.0313	1.0915	0.2421	0.5583	1.3336	4.50847	2.38868
1	2	1	36	7	71	152	67.6	122.91	27.16	14.8	9.8	19.2	8.8	24.47	3.31	4.06	5.57	1.99	70.45	0.0558	1.2239	0.1659	0.6298	1.3898	7.37734	2.20673
1	2	1	37	3	56	132	62.62	104.86	47.6	20.5	8	24	10.3	17.78	4.01	2.77	5.82	2.2	65.4	0.0388	1.4553	0.1522	0.7734	1.6075	9.56176	2.07848
1	2	1	38	7	65	131	54.7	224.02	120.31	16.2	12.2	23.2	40.26	25.07	3.41	3.44	5.53	2.24	68.51	0.0552	1.7039	0.3409	0.7722	2.0448	4.99824	2.64802
1	2	1	39	4	65	140	53.75	198.46	50.89	23.5	9.4	16.8	19.3	27.49	3.84	2.52	5.83	2.3	68.01	0.0579	1.8858	0.3012	0.682	2.187	6.26096	3.20674
1	2	1	40	8	74	131	59.2	46.94	19.366	20	12.6	15.2	20.51	51.43	3.01	3.44	4.85	1.93	64.95	0.063	2.2075	0.4086	1.0283	2.6161	5.40259	2.5441
1	2	1	41	8	81	153	69.6	165.2	52.28	31.8	12	20	27.96	34.84	3.08	3.92	5.01	2.02	70.03	0.0471	2.1969	0.2378	1.0504	2.4347	9.23844	2.31788
1	2	1	42	7	75	136	72.6	50.13	21.83	16.6	7.4	20.2	18.43	45.77	2.68	4.14	4.56	1.86	68.87	0.0559	2.4324	0.4412	0.9265	2.8736	5.51315	3.10157
1	2	1	43	7	73	143	57.77	133.87	59.53	18.1	9.6	23	8.35	12.3	3.19	3.63	5	1.96	63.72	0.0245	2.0008	0.2156	1.0775	2.2164	9.28015	2.05698
1	2	1	44	6	65	143	71.24	32.29	12.54	17	9.4	21.2	17.42	58.14	2.93	3.64	5.73	2.14	60.31	0.0376	2.3543	0.3171	1.0481	2.6714	7.42447	2.5488
1	2	1	45	4	65	135	58.1	98.3	56.18	20.6	11.4	18	10.59	15.86	3.46	3.1	6.53	2.24	66.25	0.0567	2.0002	0.2647	0.9304	2.2649	7.55648	2.43433
1	2	1	46	4	60	132	59.92	153.94	80.72	17.3	10.4	20.8	10.65	11.65	3.09	3.22	4.7	1.89	60.67	0.0851	1.2851	0.3894	0.5126	1.6745	3.30021	3.26668
1	2	1	47	7	72	142	54.2	63.77	29.64	20	10.2	19.4	15.32	34.07	4.23	3.53	5.3	2.06	68.46	0.0589	1.3007	0.2829	0.7534	1.5836	4.59774	2.10194
1	2	1	48	5	64	133	53.9	57.62	34.2	14	10.2	18	17.25	33.52	3.26	3.31	4.92	2.08	61.17	0.0312	1.2146	0.354	0.4795	1.5686	3.43107	3.27132
1	2	1	49	8	83	158	66.97	230.14	100.92	15.2	9.4	18	14.25	12.37	2.98	3.57	4.99	1.97	65.88	0.033	2.5651	0.43	1.111	2.9951	5.96535	2.69586
1	2	1	50	4	64	137	76.8	237.2	130.13	20	11	19.2	25.42	16.34	3.24	2.89	4.71	2.06	72.79	0.0677	1.7788	0.0744	0.8947	1.8532	23.9086	2.07131
1	2	2	1	3	61	135	44.25	132.36	12.4	7	11.2	16.6	3.26	20.81	3.31	2.46	5.4	1.99	69.92	0.0411	2.1981	0.6457	0.991	2.8438	3.40421	2.86963
1	2	2	2	6	72	142	65.2	245.65	9.89	25	7.6	24	8.72	46.85	3.52	4.22	5.27	2.02	62.87	0.0771	2.6564	0.2893	1.1549	2.9457	9.18216	2.55061
1	2	2	3	7	80	141	91.9	374.46	30.39	30.6	9.4	20	8.86	22.57	2.24	3.68	4.48	2.12	68	0.0342	0.6613	0.1587	0.2954	0.82	4.16698	2.7759
1	2	2	4	2	55	125	55.03	21.32	6	21	11.2	21.2	8.74	59.29	3.21	4.02	4.31	1.98	74.45	0.0487	2.1019	0.3135	0.7662	2.4154	6.70463	3.15244
1	2	2	5	4	69	138	57.1	21.38	3.41	21	9.5	22	14.4	80.85	3.91	2.63	5.57	1.99	71.05	0.033	1.2765	0.1979	0.5121	1.4744	6.45023	2.87913
1	2	2	6	2	54	153	62.33	329.19	25.65	11	11.8	26.8	1.04	3.89	1.9	0.8	4.51	1.85	64.14	0.1032	0.7526	0.2163	0.51437	0.9689	3.47943	1.88366
1	2	2	7	6	68	133	60.5	431.2	49.26	26	10.8	21.6	14.73	23.01	3.43	2.85	4.66	1.82	65.42	0.0413	1.266	0.2935	0.5716	1.5595	4.31346	2.72831
1	2	2	8	5	70	134	79.9	26.69	8.92	21	12.6	18.6	16.76	65.26	3.12	3.42	5.02	1.88	64.44	0.0362	2.0304	0.3086	0.759	2.339	6.57939	3.08169
1	2	2	9	2	56	131	78.36	91.69	39.56	19.8	12.2	22	16.47	29.39	2.22	3.99	5.56	1.93	68.54	0.1039	3.046	0.0996	1.4491	3.1456	30.5823	2.17073
1	2	2	10	3	61	117	59.42	42.58	10.48	12	12.6	24	5.27	33.46	2.84	3.04	5.03	1.84	58.45	0.0604	0.9436	0.4883	0.7948	1.4319	1.93242	1.80159
1	2	2	11	6	68	122	77.5	252.59	21.69	17.2	9.8	23.4	10.74	33.11	2.94	4.31	5.12	1.91	61.49	0.0633	0.8486	0.1848	0.4306	1.0334	4.59199	2.39991
1	2	2	12	6	74	127	62	148.27	9.34	21.4	9.2	18.8	12.56	57.35	2.89	2.81	4.22	1.84	62.73	0.0284	2.1787	0.2545	0.6905	2.4332	8.56071	3.52382
1	2	2	13	5	64	147	71.8	101.45	31.04	23.1	12.4	16	18.21	36.97	2.98	3.51	5.41	2.09	69.34	0.0501	1.9293	0.3377	0.7417	2.267	5.71306	3.05649
1	2	2	14	2	55	131	59.33	60.99	5.6	13	9.2	14.8	7.34	56.72	2.28	2.42	5.41	1.82	73.21	0.0324	1.9613	0.0935	1.074	2.0548	20.9765	1.91322
1	2	2	15	2	54	144	55.75	23.99	6.71	9	9	19.6	4.06	37.69	2.4	3.57	5.11	1.72	62.83	0.0453	1.0072	0.2537	0.8024	1.2609	3.97004	1.57141
1	2	2	16	3	59	134	53	53.54	12.54	11.8	8.6	20.8	6.42	33.86	2.18	2.22	5.03	1.85	60.41	0.0674	1.7161	0.2786	0.7883	1.9947	6.15973	2.53038
1	2	2	17	3	61	149	57	39.28	2.44	12	8.2	17.6	2.73	52.8	2.32	3.7	3.51	1.41	69.58	0.0589	0.8367	0.2949	0.8496	1.1316	2.83723	1.33192
1	2	2	18	7	71	136	69.66	35.38	4.68	16	10.6	13.6	12.24	72.34	2.86	3.2	4.74	1.9	66.49	0.0489	1.9165	0.285	0.6934	2.2015	6.72456	3.17494
1	2	2	19	4	64	130	69.9	127.27	17.19	15.8	9	22	10.43	37.76	3.15	3.88	4.98	1.76	78.37	0.0345	2.0757	0.5036	0.8469	2.5793	4.12172	3.04558
1	2	2	20	4	67	137	57.5	82.37	11.95	13	8.6	24	15.65	56.7	3.1	2.62	4.72	1.82	62.07	0.1263	1.3061	0.3057	0.5764	1.6118	4.27249	2.79632
1	2	2	21	4	59	139	69.92	116.86	16.96	10	10.4	24	9.01	34.69	2.64	3.01	3.23	1.84	64.22	0.0769	1.5232	0.5061	0.3018	2.0293	3.00968	6.72399
1	2	2	22	3	62	138	54.4	147	18.75	8.2	9.6	25.6	10.45	35.78	2.04	3.46	4.24	1.71	59.84	0.0328	1.2192	0.3829	1.0011	1.6021	3.18412	1.60034
1	2	2	23	7	78	136	80.71	140	22.97	6.2	9.6	12.4	8.07	25.99	2.41	3.11	4.54	1.9	64.33	0.0529	2.265	0.3053	0.8743	2.5703	7.41893	2.93984
1	2	2	24	3	61	123	37.5	120.25	10.38	10.4	9.4	14.8	6.84	39.72	3.83	2.29	5.19	2.04	55.55	0.0647	0.8623	0.2373	0.5814	1.0996	3.6338	1.8913
1	2	2	25	4	66	120	52	22.25	3.25	6.3	10.6	20.4	1.77	35.25	2.54	2.28	4.02	1.51	66.03	0.0604	0.8597	0.196	0.4758	1.0557	4.38622	2.21879
1	2	2	26	6	72	134	61.73	73	37.98	19	10.8	23.8	35.87	48.57	3.55	2.82	5.19	1.91	64.32	0.0421	1.7696	0.1906	0.5679	1.9602	9.28437	3.45166
1	2	2	27	6	73	129	61.7	39	9.69	20.5	11.2	22	13.03	57.35	3.94	3.34	5.14	1.95	71.53	0.0427	1.6429	0.2759	0.5926	1.9188	5.95469	3.23793
1	2	2	28	6	71	148	55.1	171.23	16.91	7	9.4	23.4	8.19	32.62	3.04	3.26	5.62	2.09	74.96	0.042	0.8626	0.2055	0.4928	1.0681	4.19757	2.16741
1	2	2	30	3	65	135	72.83	115.59	52.49	25	11.4	23.4	19.31	26.89	3.2	2.18	4.91	1.96	63.74	0.0471	1.8886	0.4497	0.6378	2.3383	4.19969	3.6662
1	2	2	31	7	75	139	62.75	209.59	48.41	24	10.8	22.2	20.18	29.42	4.09	2.8	5.69	2.06	63.56	0.0381	1.8485	0.4075	0.7184	2.256	4.5362	3.14031
1	2	2	32	3	64	150	65.5	181.2	15.51	11	10.4	20.8	22.78	59.49	3.25	2.75	4.67	1.94	73.06	0.0473	1.547	0.3508	0.7226	1.8978	4.40992	2.62635
1	2	2	33	8	81	134	68.96	143.94	62.98	22.1	14.4	18.8	30.18	32.39	3.83	4.14	6.08	2.16	72.68	0.037	1.4313	0.3311	0.7598	1.7624	4.32286	2.31956
1	2	2	34	7	77	118	64.88	48.23	8.79	12.7	9.6	27.6	7.84	47.14	2.5	3.84	4.65	1.78	74.87	0.0473	1.0276	0.4746	0.7798	1.5022	2.16519	1.92639
1	2	2	35	8	77	138	61.5	214.79	71.21	20.5	9.6	28	20.18	22.08	3.98	3.06	5.67	2.07	63.78	0.0352	1.3554	0.1134	0.7042	1.4688	11.9524	2.08577
1	2	2	36	3	66	149	58.82	127.77	29.98	16	11.4	19.6	10.02	25.05	3.12	3.93	5.78	1.92	70.45	0.0492	1.2239	0.2743	0.709	1.4982	4.4619	2.11312
1	2	2	37	2	59	127	62.23	100.77	45.83	18	8.6	22.8	8.71	15.96	3.88	2.87	5.71	2.11	65.68	0.0469	1.543	0.2387	0.6243	1.7817	6.46418	2.85392
1	2	2	38	6	69	128	62.04	188.2	113.26	11.2	12.4	21.2	39.98	26.08	3.39	3.37	5.49	2.21	68.51	0.0563	1.7107	0.4353	0.7722	2.146	3.92993	2.77907
1	2	2	39	3	61	136	54.7	193.44	41.41	28	9.8	20.8	23.36	36.06	3.54	2.5	5.67	2.3	72.99	0.0497	1.6626	0.3804	0.6606	2.043	4.37066	3.09264
1	2	2	40	7	78	129	56.3	43.79	24.26	16.5	12	21.6	15.11	38.37	2.88	3.41	4.98	1.89	67.61	0.063	1.0752	0.376	0.5617	1.4512	2.85957	2.58359
1	2	2	41	7	76	150	74.9	148.48	41.1	33.5	11	17.2	25.37	38.16	3.42	3.85	4.71	1.96	73.03	0.0471	2.0181	0.3711	0.7446	2.3892	5.43816	3.2087
1	2	2	42	6	69	135	72.26	57.81	21.83	19.7	10.2	16.8	15.87	42.09	2.51	4.22	4.29	1.88	70.59	0.0705	1.7443	0.3341	0.7239	2.0784	5.22089	2.87111
1	2	2	43	7	73	136	60.3	113.24	59.59	14.7	10.8	19	6.92	10.4	3.09	3.55	5.06	2	65.97	0.0335	1.7078	0.3007	0.712	2.0085	5.67941	2.82093
1	2	2	44	5	67	139	64.51	33.28	13.89	21	9.2	18.8	17.42	55.63	2.4	3.64	5.73	2.14	60.31	0.0367	2.3543	0.2318	1.0481	2.5861	10.1566	2.46742
1	2	2	45	4	67	134	60.53	96.14	54.33	19	11.8	19.6	9.52	14.9	3.61	3.2	5.82	2.19	66.17	0.0703	2.0002	0.3102	0.7701	2.3104	6.4481	3.00013
1	2	2	46	3	65	129	60.2	156.77	80.72	20.5	9.4	15.6	11.37	12.34	2.82	3.11	4.7	2.05	60.21	0.0676	1.2851	0.4834	0.9878	1.7685	2.65846	1.79034
1	2	2	47	7	68	135	62.06	66.42	26.09	24.6	8	17	16.14	38.21	3.77	3.53	5.37	1.93	70.84	0.0468	1.3007	0.3195	0.7534	1.6202	4.07105	2.15052
1	2	2	48	5	68	135	53.84	55.79	24.2	11.2	9	12.8	13.83	36.36	3.55	3.31	5.37	1.98	64.95	0.0445	1.5267	0.4289	0.6645	1.9556	3.55957	2.94296
1	2	2	49	7	79	158	64.66	237.79	101.59	18.6	8.8	22	11	9.76	2.63	3.5	4.88	1.88	68.86	0.036	2.5651	0.3566	1.1581	2.9217	7.19321	2.52284
1	2	2	50	4	64	137	76.8	237.2	130.13	20	7.8	12	25.42	16.34	3.24	2.89	4.71	2.06	72.79	0.0677	1.7788	0.0744	0.8947	1.8532	23.9086	2.07131
2	1	1	1	3	52	103	68.79	516.81	27.69	18.3	19.6	28.8	17.89	39.24	4.18	1.04	6.56	2.16	83.22	0.0345	4.5582	0.9219	1.5658	5.4801	4.94435	3.49987
2	1	1	2	7	62	115	68.38	836.45	33.88	35	21.4	31.2	20.79	38.02	4.47	2.62	6.06	1.94	80.76	0.0304	4.0253	1.2945	1.2911	5.3198	3.10954	4.12036
2	1	1	3	5	68	109	86.42	992.35	35.98	30	21.6	37.6	52.35	59.26	4.39	3.19	5.45	1.82	78.28	0.0441	2.7155	0.3427	1.1349	3.0582	7.92384	2.69469
2	1	1	4	3	58	107	114.75	930.77	67.12	23.6	19.2	26	39.57	37.08	3.52	3.25	5.44	1.88	74.36	0.0223	3.8488	0.5898	1.2486	4.4386	6.5256	3.55486
2	1	1	5	5	54	114	52.35	955.59	25.85	25.1	18	29.2	20.95	44.76	4.23	1.74	6.93	2.08	72.94	0.0275	2.0866	0.5415	0.9532	2.6281	3.85337	2.75713
2	1	1	6	2	48	124	70.25	1024.9	221.86	27	15.2	18.4	20.02	8.27	2.26	1	5.6	1.93	73.1	0.0654	1.8456	0.3596	0.7425	2.2052	5.13237	2.96997
2	1	1	7	8	57	107	50.17	693.07	160.47	28.3	25.8	30	24.51	13.25	4.17	1.66	6.13	2.21	62.86	0.0436	3.0733	0.2581	0.9536	3.3314	11.9074	3.4935
2	1	1	8	9	64	111	86.39	854.68	70.36	22.8	20.8	35.2	33.85	32.48	3.14	2.84	5.63	1.93	79.07	0.0266	2.1775	0.5517	1.0744	2.7292	3.94689	2.54021
2	1	1	9	3	52	106	102.73	860.11	190.35	23.7	20.2	30.4	54.89	22.38	3.45	2.54	6.19	2.08	75.94	0.0224	4.0378	0.7934	1.5267	4.8312	5.08924	3.16447
2	1	1	10	5	54	107	81.02	524.67	21.13	18.1	21.8	30	35.15	62.45	3.3	2.38	6.59	2.16	84.01	0.0303	3.0287	0.5736	0.9699	3.6023	5.28016	3.71409
2	1	1	11	9	60	107	70.25	834.93	99.17	25.1	19.4	35.8	29.11	22.69	4.15	2.51	6.68	2.17	73.51	0.0243	2.5843	0.5774	1.4194	3.1617	4.47575	2.22749
2	1	1	12	10	61	103	104.9	972.29	44.06	26.4	18.4	30.6	30.96	41.26	3.87	1.7	6.76	2.1	77.27	0.0322	3.0241	0.3964	1.3955	3.4205	7.62891	2.45109
2	1	1	13	8	60	116	83.12	715.72	164.33	24.4	23.6	40	20.12	10.9	4.32	2.24	6.27	2.31	72.97	0.018	2.7787	0.4259	1.7978	3.2046	6.5243	1.78251
2	1	1	14	3	46	111	53.46	857.85	87.53	24.2	13.8	23	28.46	24.53	2.36	1.75	4.76	2.16	77.93	0.0168	1.8456	0.1485	1.2031	1.9941	12.4283	1.65747
2	1	1	15	4	46	113	76.32	161.73	29.98	18.3	17.6	20.4	20.01	40.02	3.89	1.85	6.63	2.12	82.28	0.0394	4.4119	0.4673	1.774	4.8792	9.44126	2.75039
2	1	1	16	5	52	109	56.32	255.25	28.84	22.5	15.6	25.2	20.96	42.08	4.06	2.11	5.29	1.86	66.74	0.0605	3.7961	0.3366	1.0096	4.1327	11.2778	4.0934
2	1	1	17	5	53	120	102.12	210.77	18.63	24.6	14.2	29.2	22.12	54.28	3.48	2.29	4.91	2.44	84.36	0.0273	3.2715	0.6686	1.6189	3.9401	4.89306	2.43381
2	1	1	18	9	58	107	119.32	697.55	80.57	20.8	16	27.2	24.05	22.98	4.27	2.34	6.52	2.14	63.87	0.0146	2.5348	0.3096	1.2711	2.8444	8.18734	2.23775
2	1	1	19	8	57	107	124.94	991.16	65.14	22.7	20.2	30.4	20.11	23.58	3.69	2.9	6.11	2.11	81.88	0.0296	2.3189	0.4466	1.2222	2.7655	5.19234	2.26272
2	1	1	20	9	58	105	65.7	585.73	20.73	24.5	16.2	34.4	25.82	55.46	4.4	1.79	5.48	1.95	73.33	0.0312	3.663	0.7301	1.0913	4.3931	5.01712	4.02557
2	1	1	21	8	51	109	74.44	117.69	23.6	19.6	16.4	35.2	26.49	52.88	3.3	2.78	5.23	1.95	64.59	0.0351	3.1855	0.8878	1.176	4.0733	3.58808	3.46369
2	1	1	22	4	53	115	101.19	877.08	80.84	26.1	24.2	25.4	35.44	30.47	4.94	1.45	5.2	2.25	69.77	0.0408	3.0777	0.4929	1.2721	3.5706	6.24407	2.80685
2	1	1	23	9	63	111	100.26	1098.67	142.2	31.8	18.8	37.6	30.4	17.61	3.81	2.43	5.57	1.79	73.01	0.0517	3.5751	0.4792	1.0042	4.0543	7.46056	4.03734
2	1	1	24	11	62	114	63.37	1077.64	126.38	16.5	13.6	33.2	23.98	15.94	3.83	2.31	5.25	1.81	64.37	0.068	1.5005	0.1262	1.4258	1.6267	11.8899	1.1409
2	1	1	25	2	57	108	67.67	250.55	16.35	24.2	18	36	13.97	46.07	4.75	1.5	6.84	2.22	64.4	0.056	3.2482	0.66	0.9219	3.9082	4.92152	4.23929
2	1	1	26	7	61	102	66.44	638.74	36.66	38.1	19.4	32.8	36.39	49.81	4.15	1.98	5.43	2.17	66	0.0381	3.3402	1.1908	1.2221	4.531	2.80501	3.70755
2	1	1	27	11	61	113	68.38	497.52	149.18	34.8	16.8	29.6	47.31	24.07	4.1	1.96	6.04	1.94	73.3	0.0172	2.1741	0.1651	0.9894	2.3392	13.1684	2.36426
2	1	1	28	10	62	110	60.06	579.17	39.72	24.1	18	30.8	44.95	53.08	4.32	2.85	5.74	2.2	76.26	0.0452	1.9982	0.6123	1.1226	2.6105	3.26343	2.32541
2	1	1	30	9	59	116	81.87	894.59	36.38	23.1	18.6	41.2	19.26	34.61	4.25	2.14	6.29	1.97	80.46	0.0538	4.4501	0.6201	1.5461	5.0702	7.17642	3.27935
2	1	1	31	12	63	118	71.59	971.03	107.66	23.7	16.2	28.8	24.04	18.25	4.88	2.36	6.92	2.27	74.3	0.023	3.6495	0.7626	1.2069	4.4121	4.7856	3.65573
2	1	1	32	7	56	118	97.62	937.68	136.81	42	19.8	28	51.61	27.39	4.24	2.68	7.03	2.2	76.94	0.0579	2.3695	0.554	1.3039	2.9235	4.27708	2.24212
2	1	1	33	11	65	112	86.85	661.45	39.85	24.7	21	34	33.42	45.61	5.29	3.48	7.58	2.46	69.37	0.0285	2.3809	0.9358	1.3641	3.3167	2.54424	2.43142
2	1	1	34	9	66	103	72.31	523.2	94.36	28.8	18.4	25.2	32.21	25.44	3.57	2.71	5.1	1.9	83.11	0.0695	2.6519	0.4297	1.3171	3.0816	6.17152	2.33969
2	1	1	35	12	64	120	68.44	766.28	124.08	35.2	16.8	33.2	43.34	25.88	5.1	2.6	7.53	2.22	74.36	0.0217	2.0419	0.5379	1.4238	2.5798	3.79606	1.81191
2	1	1	36	8	59	123	83.95	565.5	46.46	23	21	25.6	25.55	35.48	3.48	3.3	6.58	2.06	74.35	0.0412	2.106	0.2601	1.1409	2.3661	8.09689	2.07389
2	1	1	37	1	54	116	59.11	248.97	197.28	18.4	19	26.8	24.87	11.19	4.28	1.99	6.33	2.16	73.04	0.0251	3.9927	0.287	1.4641	4.2797	13.9118	2.92309
2	1	1	38	5	60	110	56.11	916.43	91.91	44.3	22	30	62.84	40.6	3.72	2.42	6.53	2.4	79.06	0.0676	2.6851	0.859	1.18	3.5441	3.12584	3.00347
2	1	1	39	5	55	116	75.51	827.92	115.63	26.3	19.4	35.2	44.37	27.73	4.11	2.24	6.08	2.05	78.58	0.0403	2.5609	0.8393	1.1759	3.4002	3.05123	2.89157
2	1	1	40	11	65	111	72.18	422.05	77.37	28.1	25	35.6	29.4	27.53	3.57	2.64	5.52	2.05	71.65	0.0611	3.5508	1.0435	1.5632	4.5943	3.40278	2.93904
2	1	1	41	12	65	112	108.76	474.39	49.91	29.2	23.4	32.2	41.11	45.16	3.99	2.62	6.04	2.08	81.61	0.0224	2.7835	0.6338	1.1036	3.4173	4.39176	3.0965
2	1	1	42	11	60	118	75.36	790.08	54.91	25.2	20.6	31.6	29.7	35.1	4.08	3.54	5.2	1.93	76.67	0.0176	4.2609	0.9213	1.8369	5.1822	4.62488	2.82117
2	1	1	43	11	63	113	89.43	735.42	99.14	20.2	17.8	29.2	21.41	17.76	3.64	2.35	5.57	2.02	82.97	0.0592	2.6536	0.42	1.5067	3.0736	6.3181	2.03995
2	1	1	44	4	60	120	85.26	495.98	67.89	19.3	16.4	38.8	20.7	23.36	3.42	3.24	6.84	2.32	78.64	0.0283	4.4847	0.8163	1.7296	5.301	5.49394	3.06487
2	1	1	45	9	59	114	71.01	589.16	255.64	19.9	21.4	31.2	21.97	7.91	4.25	2.46	7.06	2.17	68.52	0.0405	2.6329	1.3339	1.6082	3.9668	1.97384	2.46661
2	1	1	46	3	54	113	57.65	823.78	100.84	15.2	19.6	28	25.66	20.28	4.2	2.25	5.71	2.08	69.84	0.0243	3.1463	0.5331	1.3135	3.6794	5.90189	2.80122
2	1	1	47	10	61	110	69.84	340.52	119.98	29.8	18.4	31.6	24.77	17.11	4.87	3.34	6.47	1.94	73.57	0.0302	3.2482	0.4283	1.162	3.6765	7.58394	3.16394
2	1	1	48	4	55	118	66.61	429.12	200.94	15.3	18.8	29	23.87	10.61	4.19	2.59	7.15	1.95	76.72	0.0414	2.1796	0.6599	1.0858	2.8395	3.30292	2.61512
2	1	1	49	11	67	117	82.19	671.52	108.97	17.2	21.8	38.6	23.75	17.89	3.2	2.76	5.78	2.06	81.39	0.0403	4.3482	0.6023	1.465	4.9505	7.21933	3.37918
2	1	1	50	6	56	115	95.72	726.42	123.83	28.4	15.6	18	28.16	18.52	4.55	2.38	5.36	2.01	84.2	0.0525	2.4609	0.5011	1.3616	2.962	4.911	2.17538
2	1	2	1	4	57	105	67.23	330.83	20.21	15.3	17	23.2	12.54	38.29	4.9	1.3	6.36	2.3	81.54	0.0361	4.0089	0.7674	1.6779	4.7763	5.224	2.84659
2	1	2	2	7	63	120	74.59	894.59	31.28	32.8	19	30.4	22.2	41.51	4.24	2.89	5.77	1.91	70.98	0.0585	3.7858	0.8234	1.6923	4.6092	4.59777	2.72363
2	1	2	3	6	68	112	90.02	1011.98	37.02	35.1	21.6	37.6	47.29	56.09	4.03	2.57	5.45	1.82	79.05	0.0448	2.9614	0.535	0.8796	3.4964	5.53533	3.97499
2	1	2	4	1	50	110	81.92	923.64	64.41	26.5	18	26	54.41	45.79	3.58	2.37	6.36	1.85	74.36	0.0202	3.5059	0.5898	0.9018	4.0957	5.94422	4.54169
2	1	2	5	6	55	116	52.9	699.25	18.98	25.6	18.8	24.4	22.8	54.57	4.34	1.63	6.76	1.92	72.94	0.0296	2.2045	0.5156	1.0332	2.7201	4.2756	2.63269
2	1	2	6	2	48	124	70.25	1024.9	221.86	27	15.2	18.4	20.02	8.27	2.26	1	5.6	1.93	73.1	0.0689	1.8456	0.3596	0.7425	2.2052	5.13237	2.96997
2	1	2	7	6	55	108	53.1	686.44	87.08	24.1	22.6	25.6	20.57	19.1	4.58	2.31	5.33	2.09	84.75	0.0491	3.4192	0.3873	2.0362	3.8065	8.8283	1.86941
2	1	2	8	7	65	109	95.35	701.92	66.7	25.5	22.6	36.4	26.18	28.18	3.54	2.46	5.83	1.97	70.1	0.0372	3.0099	0.5517	1.1577	3.5616	5.45568	3.07644
2	1	2	9	2	54	108	102.73	848.93	185.67	15.1	23.2	28.8	52.21	21.94	3.52	2.68	5.9	1.89	75.94	0.0643	4.1265	0.7934	1.5669	4.9199	5.20103	3.13989
2	1	2	10	3	52	109	72.7	442.42	16.81	25.3	23.2	31.6	22.79	57.55	3.08	2.18	6.17	2.12	81.65	0.0462	3.1835	0.4869	0.8368	3.6704	6.5383	4.38623
2	1	2	11	7	64	109	77.24	852.44	109.17	27.8	20.2	31.6	27.33	20.02	3.22	2.96	5.54	2.24	75.11	0.0471	2.9798	0.1073	1.3647	3.0871	27.7707	2.26211
2	1	2	12	10	64	103	135.35	944.14	49.85	22.6	19.2	33	34.12	40.63	3.48	2.01	6.35	1.91	75.67	0.0159	3.96	0.3613	1.3005	4.3213	10.9604	3.3228
2	1	2	13	6	60	118	83.39	729.12	168.33	22.2	22.6	38.8	22.46	11.77	3.57	2.18	5.99	2.08	74.02	0.0303	3.5535	0.4803	1.3211	4.0338	7.3985	3.05336
2	1	2	14	4	47	111	57.25	807.85	73.45	20.5	12.6	20.8	23.05	23.88	2.75	1.99	5.32	1.89	77.35	0.0194	2.884	0.4231	1.3851	3.3071	6.81636	2.38763
2	1	2	15	2	50	113	79.26	120.21	24.57	20.3	13	12.4	17.45	41.52	3.97	2.74	6.43	2.1	82.37	0.0502	4.9282	0.5861	1.3391	5.5143	8.40846	4.11792
2	1	2	16	4	52	105	80.34	215.99	89.36	25	10.2	20.8	27.12	23.28	3.52	2.07	5.68	2.17	69.89	0.0616	1.6634	0.3427	0.852	2.0061	4.85381	2.35458
2	1	2	17	4	57	120	110.64	210.67	17.23	28	13.8	13.2	25.64	59.8	3.01	2.29	5.05	2.16	78.95	0.0455	3.2262	0.4833	0.9642	3.7095	6.67536	3.84723
2	1	2	18	7	57	105	105.35	626.46	52.19	20.5	13.8	16.4	21.84	29.5	3.92	2.26	6.42	2.13	76.55	0.0571	3.9193	0.2609	1.0895	4.1802	15.0222	3.83681
2	1	2	19	7	59	109	125.85	983.95	62.1	22.6	11.6	18.8	24.36	28.17	3.96	2.88	5.55	2.09	82.57	0.0338	2.3859	0.6129	1.2951	2.9988	3.8928	2.3155
2	1	2	20	6	62	107	68.95	445.49	19.17	16.1	11.4	25.2	23.81	55.39	4.08	2.15	5.59	1.92	71.32	0.0709	3.2025	0.4459	0.8076	3.6484	7.1821	4.51758
2	1	2	21	7	53	112	100.87	101.75	20.9	26.6	11.4	18.8	28.72	57.87	3.44	2.73	5.55	1.75	64.94	0.0334	3.0467	0.4024	0.8735	3.4491	7.57132	3.9486
2	1	2	22	4	56	113	87.26	759.11	70.57	22.6	10.2	20	28.72	28.92	4.85	1.82	5.83	2.21	69.04	0.0483	3.2071	0.3593	1.6312	3.5664	8.92597	2.18637
2	1	2	23	8	66	116	85.66	524.95	122.94	25.5	15.4	22.8	28.03	18.56	3.92	1.62	6.21	1.95	79.76	0.0747	3.6719	0.5041	1.6735	4.176	7.28407	2.49537
2	1	2	24	4	51	111	58.87	223.6	16.52	18.2	12	22.4	13	44.03	4.11	1.16	6.7	2.38	69.17	0.0669	3.6046	0.5401	0.949	4.1447	6.67395	4.36744
2	1	2	25	10	58	102	58.96	632.8	39	21.7	11.4	18.4	35.38	47.56	4.73	1.77	4.86	2.12	75.11	0.036	2.1173	0.1777	1.9437	2.295	11.915	1.18074
2	1	2	26	11	71	116	64.58	655.63	153.53	35.6	23.2	31.6	41.06	21.1	4.24	1.94	6.01	1.97	67.75	0.0549	3.9971	0.1452	0.949	4.1423	27.5282	4.36491
2	1	2	27	11	68	108	67.27	599.13	29.2	36.4	19.2	25.2	41.97	58.97	4.96	2.91	5.34	1.85	73.3	0.03	2.1741	0.3087	0.9894	2.4828	7.04276	2.5094
2	1	2	28	10	66	113	56.85	789.45	40.08	17.2	20.6	28	21.93	35.36	4.1	2.35	6.16	2.03	75.63	0.0551	1.6619	0.5294	1.7421	2.1913	3.13921	1.25785
2	1	2	30	5	57	118	82.3	512.79	126.71	27.2	22.6	41.2	22.76	15.22	3.7	1.64	5.87	1.91	77.51	0.0501	3.9937	0.6201	1.5461	4.6138	6.44041	2.98415
2	1	2	31	11	64	117	63.71	807.64	94.98	39.8	20.6	25.6	22.75	19.32	4.57	2.84	6.08	2.02	72.05	0.0314	2.9827	0.4687	1.1711	3.4514	6.36377	2.94714
2	1	2	32	5	65	116	89.47	723.06	136.81	38	19.8	26	49.28	26.48	3.82	2.5	5.87	1.95	75.96	0.0728	3.0593	0.2209	1.1143	3.2802	13.8493	2.94373
2	1	2	33	9	68	112	82.15	638.49	43.62	22.9	19.4	34	37.16	46	5.45	3.73	7.73	2.58	79.97	0.0627	2.3809	0.9358	1.3641	3.3167	2.54424	2.43142
2	1	2	34	12	62	103	69.81	464.75	90.12	30.4	18.4	25.2	26.49	22.71	3.8	2.95	5.18	1.97	85.34	0.0721	2.2017	0.2942	1.3942	2.4959	7.48368	1.7902
2	1	2	35	12	69	124	65.76	740.74	120.56	23.7	21.4	31.2	40.71	25.24	5.01	2.91	7.21	2.06	66.65	0.0405	2.087	0.4965	1.4238	2.5835	4.20342	1.81451
2	1	2	36	5	62	120	92.65	555.36	41.34	23.5	21	26.4	18.73	31.18	3.76	3.21	6.77	2.07	74.35	0.0481	2.0547	0.3626	1.0803	2.4173	5.66657	2.23762
2	1	2	37	3	58	118	64.6	259.92	132.59	46.1	17.2	23.6	24.96	15.84	4.72	2.04	6.12	2.34	74.38	0.0294	3.494	0.6399	1.5149	4.1339	5.46023	2.72883
2	1	2	38	6	65	112	67.87	916.43	136.31	27.8	21.6	27.2	59.53	30.39	3.99	2.48	6.2	2.26	74.04	0.0719	3.355	1.2945	1.8891	4.6495	2.59173	2.46122
2	1	2	39	7	52	116	66.25	800.04	111.3	23.1	15.4	32.4	34.72	23.77	4.31	2.11	6.55	2.13	79.9	0.0452	2.9824	0.9143	1.2835	3.8967	3.26195	3.036
2	1	2	40	10	66	112	66.09	402.55	73.62	32	27.8	33.6	32.17	30.4	3.83	3.14	5.81	2.03	71.38	0.073	4.1384	0.8193	1.4111	4.9577	5.05114	3.51336
2	1	2	41	11	66	114	97.37	469.2	47.99	28	23.4	30.6	38.51	44.52	4.4	2.8	5.73	1.91	80.95	0.031	3.3966	0.6338	1.5492	4.0304	5.3591	2.6016
2	1	2	42	6	59	119	87.92	608.89	49.81	22.4	21	28.8	31.18	38.49	3.58	3.5	5.19	1.92	76.67	0.0543	4.2609	0.7237	1.8369	4.9846	5.88766	2.71359
2	1	2	43	11	71	115	102.79	790.08	123.24	20.5	21.4	29.2	18.22	12.87	4.01	1.93	5.99	2.07	68.46	0.0254	2.2643	0.517	1.0513	2.7813	4.37969	2.64558
2	1	2	44	7	66	117	97.11	512.89	64.5	19.4	21.8	34	27.6	29.96	3.21	3.34	6.71	2.09	78.64	0.0382	4.4847	0.8163	1.7296	5.301	5.49394	3.06487
2	1	2	45	6	62	117	76.02	561.35	278.07	19.9	20.2	32.4	21.44	7.15	4.53	2.5	7.34	2.39	70.18	0.0632	4.8694	0.859	1.0022	5.7284	5.66868	5.71583
2	1	2	46	5	56	110	68.82	319.26	96.89	22.9	17.4	29.6	21.26	17.99	3.85	2.36	5.55	1.97	72	0.0417	3.02	0.6538	1.0224	3.6738	4.61915	3.59331
2	1	2	47	6	60	114	66.21	330.11	94.87	23.2	18	28	24.65	20.62	4.46	3.24	6.31	2.06	74.67	0.0423	3.1896	0.2728	1.3776	3.4624	11.6921	2.51336
2	1	2	48	7	56	114	66.47	421.13	187.35	16.9	21.8	25.4	22.69	10.8	3.97	2.98	5.03	1.98	80.15	0.0491	2.3996	0.6599	0.9497	3.0595	3.63631	3.22154
2	1	2	49	11	68	121	87.23	691.39	126.74	20.6	18.6	35.4	22.59	15.12	3.56	3.21	5.92	1.83	81.99	0.0285	3.1586	0.7014	1.2427	3.86	4.50328	3.10614
2	1	2	50	4	57	118	102.35	765.42	201.15	19.2	14.2	18	32.13	13.77	3.53	2.24	5.36	2.01	82.1	0.0348	2.8951	0.3544	1.4449	3.2495	8.16902	2.24894
2	2	1	1	3	51	90	28.3	188.54	12.61	11.1	14	16.8	7.03	35.79	2.87	2.19	6.21	1.91	72.47	0.1935	2.8315	0.5854	1.2765	3.4169	4.83686	2.67677
2	2	1	2	8	57	96	62.21	206.26	11.73	17.3	15.6	16.4	8.27	41.35	3.48	3.09	4.94	1.92	66.19	0.2719	2.8692	0.1535	1.2371	3.0227	18.6919	2.44338
2	2	1	3	6	63	95	45.36	260.02	22.29	17.3	11	18	7.53	25.25	4.02	3.76	4.57	1.61	66.08	0.1176	0.6482	0.1364	0.2896	0.7846	4.7522	2.70925
2	2	1	4	3	46	91	58.84	70.77	20.33	20.9	13.2	16.8	6.86	25.22	3.21	4.25	3.87	1.7	73.5	0.1853	2.3908	0.2926	0.9467	2.6834	8.17088	2.83448
2	2	1	5	8	53	93	38.62	37.31	11.37	12.3	14.4	19.6	13.86	54.93	3.55	2.53	6.35	1.86	67.93	0.2027	2.0011	0.2039	0.3782	2.205	9.81412	5.83025
2	2	1	6	3	47	113	53.75	394.48	16.39	10.1	14	13	8.14	33.18	1.27	0.76	4.88	1.58	59.85	0.2093	0.7694	0.1586	0.6179	0.928	4.8512	1.50186
2	2	1	7	7	55	91	39.35	192.06	44.51	20.5	18.2	17.2	12.12	21.4	3.01	2.95	4.46	1.4	61.22	0.2675	1.1316	0.2215	0.6113	1.3531	5.1088	2.21348
2	2	1	8	9	60	96	79.61	117.52	14.58	12.9	15	17.6	11.42	43.92	2.83	3.42	4.98	1.74	63.49	0.1725	1.9925	0.1879	0.8346	2.1804	10.604	2.61251
2	2	1	9	4	49	96	72.14	141.07	64.17	15.7	17.8	24.8	14.25	18.17	2.35	3.72	5.51	1.85	70.85	0.3476	3.725	0.1174	1.6454	3.8424	31.7291	2.33524
2	2	1	10	5	50	82	54.32	126.54	9.84	7.4	13	15.6	4.52	31.47	2.74	2.7	5.14	1.64	62.57	0.145	1.2364	0.5331	0.9941	1.7695	2.31926	1.78
2	2	1	11	10	58	84	38.45	231.42	21.74	14.7	14.4	14.8	12.1	35.75	3.2	4.69	4.89	1.75	64.17	0.2237	1.3937	0.1853	0.8494	1.579	7.52132	1.85896
2	2	1	12	10	59	87	67.92	328.79	16.52	14.1	12.6	22.8	10.35	38.51	3.19	3.34	4.07	1.71	61.72	0.2721	2.5717	0.2279	0.9126	2.7996	11.2843	3.06772
2	2	1	13	9	58	91	74.64	136.55	60.55	16.1	18.8	30.8	15.13	19.99	3.24	3.09	5.56	1.83	67.2	0.0902	2.1562	0.408	0.8359	2.5642	5.2848	3.06759
2	2	1	14	4	43	91	20.52	136.54	11.68	9.5	13.8	23	5.9	33.56	2.01	2.44	3.54	1.22	71.71	0.1483	1.2067	0.1079	0.9528	1.3146	11.1835	1.37972
2	2	1	15	2	44	98	62.9	12	2.44	4.2	19.6	20.4	1.65	40.34	2.63	4.29	5.05	1.34	59.51	0.237	0.9981	0.1378	0.6301	1.1359	7.24311	1.80273
2	2	1	16	4	49	91	47.15	68.26	14.58	11.8	12.2	25.2	3.42	19	2.64	2.11	5.28	1.55	58.4	0.1809	1.9937	0.3511	0.982	2.3448	5.67844	2.38778
2	2	1	17	7	52	100	47.07	121.52	6.98	8.4	17.6	29.2	9.46	57.54	2.31	3.86	4.28	1.82	77.22	0.2725	0.8367	0.1466	1.0151	0.9833	5.70737	0.968673
2	2	1	18	8	57	90	74.32	102.48	13.98	10	19.2	31.2	10.45	42.77	2.86	3.6	4.94	1.53	59.34	0.2214	1.2346	0.1899	0.4258	1.4245	6.50132	3.34547
2	2	1	19	9	56	90	68.17	164.27	23.04	9.6	16.4	28.4	6.94	23.14	2.84	4.59	5.31	1.51	76.27	0.208	1.2496	0.3556	0.4935	1.6052	3.51406	3.25268
2	2	1	20	7	54	87	59.23	55.85	8.65	10.8	17.8	30.4	21.49	71.3	3.38	2.62	5.08	1.68	61.73	0.1249	1.4457	0.2717	0.6357	1.7174	5.32094	2.70159
2	2	1	21	11	50	91	67.71	29.23	1.52	9	19.2	38.8	9.56	86.28	2.86	3.13	4.66	1.46	61.87	0.2214	1.4013	0.3783	0.6279	1.7796	3.7042	2.83421
2	2	1	22	5	50	95	25.36	132.76	13.82	9.8	27.6	29.8	11.42	45.24	3.3	3.42	3.97	1.45	59.96	0.0923	1.2273	0.4631	1.0135	1.6904	2.65018	1.66788
2	2	1	23	14	59	88	79.04	318.26	23.37	7.4	17.8	37.6	11.2	32.39	2.62	3.23	4.53	1.64	62	0.2033	3.0972	0.4131	0.8772	3.5103	7.49746	4.00171
2	2	1	24	4	48	82	20.71	30.88	7.6	8.8	14.4	30	6.07	44.4	3.38	2.5	5.11	1.46	56.4	0.4288	0.8589	0.1453	0.6449	1.0042	5.91122	1.55714
2	2	1	25	9	51	81	61.44	127.99	15.33	8.3	16.6	31.2	10.93	41.62	3.12	2.52	5.21	1.82	62.09	0.2631	1.6592	0.2158	0.9486	1.875	7.6886	1.9766
2	2	1	26	17	58	85	59.17	94.59	33.69	9.5	13.4	25.8	22.6	40.14	3.62	2.54	4.8	1.82	61.16	0.3263	1.1922	0.215	0.7413	1.4072	5.54512	1.89829
2	2	1	27	12	59	85	65.38	121.12	22.03	14.1	16.4	16.8	14.65	39.94	3.43	3.27	5.21	1.75	70.54	0.2111	2.029	0.1418	0.8668	2.1708	14.3089	2.50438
2	2	1	28	12	60	93	38.62	56.74	7.64	13	13.4	14.8	10.66	58.25	3.02	3.57	5.58	1.94	67.89	0.236	0.9331	0.1127	0.6968	1.0458	8.2795	1.50086
2	2	1	30	10	58	85	68.47	117.85	31.63	15.8	13	29.2	15.08	32.28	3.38	2.62	5	1.84	69.37	0.3336	2.046	0.3263	1.0449	2.3723	6.2703	2.27036
2	2	1	31	12	59	93	43.47	175.35	33.62	17.5	11	26	16.73	33.22	4.24	2.62	6.2	1.93	62.42	0.1345	1.7544	0.3335	0.9523	2.0879	5.26057	2.19248
2	2	1	32	10	55	95	69.85	228.25	19.85	10.2	16.6	20	24.33	55.07	3.12	2.78	5.3	1.73	72.59	0.246	1.7031	0.4646	0.8371	2.1677	3.66573	2.58954
2	2	1	33	14	64	89	62.37	134.28	26.48	15.2	19	15.2	17.1	39.23	4.42	3.99	5.64	1.75	69.12	0.1242	1.517	0.3223	0.7064	1.8393	4.70679	2.60377
2	2	1	34	12	61	78	58.21	92.62	16.27	14.4	13.2	22	11.18	40.72	3.34	3.7	4.79	1.44	77.4	0.1081	0.8169	0.4664	0.7136	1.2833	1.7515	1.79835
2	2	1	35	14	63	102	59.9	177.79	31.37	19.9	12.4	12.8	24.44	43.79	4.37	3.46	6.11	1.85	66.57	0.1912	1.1167	0.216	0.8996	1.3327	5.16991	1.48144
2	2	1	36	13	57	99	57.7	243.52	33.8	13	16.8	14	13.38	28.35	3.14	3.73	6.01	1.73	71.3	0.2781	1.1925	0.1524	0.7165	1.3449	7.8248	1.87704
2	2	1	37	6	51	85	57.29	58.62	37.54	17.7	11.8	19.2	13.74	26.79	3.87	2.4	5.87	1.9	67.62	0.1265	1.7664	0.1323	0.6909	1.8987	13.3515	2.74815
2	2	1	38	12	53	85	55.6	384.68	51.94	11.8	12	13.2	31.6	37.82	3.24	3.57	5.51	1.87	67.62	0.3554	1.897	0.3449	1.035	2.2419	5.50014	2.16609
2	2	1	39	7	53	91	62.21	197.89	47.14	16.1	15	16	19.46	29.21	3.51	2.62	5.82	1.88	71.94	0.1611	1.0234	0.2653	0.6272	1.2887	3.85752	2.05469
2	2	1	40	14	59	85	49.54	132.91	23.73	11.1	19.8	22.4	14.33	37.65	3.14	3.56	5.21	1.84	68.39	0.3217	2.5179	0.1893	1.0872	2.7072	13.3011	2.49007
2	2	1	41	14	64	100	84.71	221.83	48.07	17.9	19.8	30.4	25.1	34.3	3.42	4.09	5.44	1.83	68.83	0.2857	2.4542	0.3864	1.0949	2.8406	6.35145	2.59439
2	2	1	42	12	60	88	70.23	75.95	11.09	12.2	12.4	21.8	15.88	58.88	2.62	4.01	4.8	1.66	68.66	0.1378	2.5912	0.5765	1.0428	3.1677	4.49471	3.03769
2	2	1	43	13	58	93	62.93	187.01	26.72	13.5	16.2	18	12.24	31.41	3.31	3.83	5.11	1.84	66.96	0.2762	2.1133	0.1989	1.2194	2.3122	10.6249	1.89618
2	2	1	44	11	53	93	79.94	65.64	21.52	12.2	13.6	23.6	16.54	43.45	2.96	3.72	5.53	1.89	66.24	0.1728	2.5018	0.3654	1.0603	2.8672	6.84674	2.70414
2	2	1	45	7	53	87	61.96	70.57	38.83	16.3	17.4	22.4	11.93	23.5	3.46	3.48	6	1.98	68.07	0.2536	2.0204	0.2456	0.858	2.266	8.22638	2.64103
2	2	1	46	7	51	85	43.84	255.32	37.52	10.2	18	14	10.56	21.96	2.87	3.22	4.61	1.81	63.57	0.2591	1.1423	0.3309	0.4028	1.4732	3.4521	3.6574
2	2	1	47	12	58	92	59.1	60.31	39.82	23.8	11.4	20.4	18.92	32.2	3.71	3.34	4.84	1.74	72.08	0.1409	1.5598	0.2558	0.8193	1.8156	6.09773	2.21604
2	2	1	48	9	52	86	62.43	51.59	40.61	10.2	17.6	20	17.97	30.67	3.3	3.33	5.02	1.85	64.24	0.1623	1.2729	0.3066	0.4218	1.5795	4.15166	3.74467
2	2	1	49	14	65	105	66.96	275.04	30.32	10.3	17.6	21.6	13.69	31.1	3.01	3.65	4.56	1.78	70.34	0.1428	2.522	0.2608	1.1245	2.7828	9.67025	2.4747
2	2	1	50	6	52	92	70.1	175.25	44.28	14.2	14.2	13.2	17.97	28.86	2.76	2.7	4.65	1.71	74.1	0.1387	2.183	0.0676	0.908	2.2506	32.2929	2.47863
2	2	2	1	4	47	87	30.8	229.35	12.61	9.1	12.8	15.6	6.63	34.45	2.93	2.35	5.47	1.65	70.37	0.2093	2.2213	0.7472	1.0014	2.9685	2.97283	2.96435
2	2	2	2	11	59	101	59.66	189.41	12.23	20.9	17	19.2	8.92	42.17	3.77	4.22	5.46	1.9	69.96	0.2432	2.8692	0.1752	1.3132	3.0444	16.3767	2.31831
2	2	2	3	6	63	98	51.25	258.36	17.31	15.5	11	18	8.99	34.18	3.92	3.76	4.33	1.61	68.11	0.096	0.6688	0.1352	0.2988	0.804	4.94675	2.69076
2	2	2	4	4	46	94	51.27	110.79	14.06	17.7	17.2	15.6	7.34	34.29	3.18	4.09	4.68	1.63	73.5	0.1771	2.3908	0.3547	0.9467	2.7455	6.74034	2.90007
2	2	2	5	7	55	98	44.52	116.72	11.96	24.8	14.8	22	13.28	52.61	3.63	2.94	5.77	1.9	68.39	0.2138	1.8479	0.1555	0.4105	2.0034	11.8836	4.88039
2	2	2	6	3	47	113	53.75	394.48	16.39	10.1	14	13	8.14	33.18	1.27	0.76	4.88	1.58	59.85	0.2093	0.7694	0.1586	0.6179	0.928	4.8512	1.50186
2	2	2	7	10	55	94	42.35	198.4	29.72	23	13.2	17.2	15.86	34.79	3.46	3.01	4.1	1.57	59.87	0.2334	1.2988	0.1552	0.5969	1.454	8.36856	2.43592
2	2	2	8	9	60	98	73.05	118.17	15.61	16.4	18	16.4	15.49	49.8	3.4	3.55	4.96	1.76	67.73	0.1479	2.2379	0.2287	0.9036	2.4666	9.78531	2.72975
2	2	2	9	2	49	93	72.14	156.97	60.8	11.7	13.8	19.2	17.46	22.31	2.51	3.95	5.52	1.72	70.92	0.3792	3.6928	0.1186	1.6797	3.8114	31.1366	2.2691
2	2	2	10	5	50	80	61.53	132.79	9.84	7.3	13.2	17	7.44	43.05	2.91	3.3	5.13	1.68	59.27	0.145	1.1435	0.4596	0.8967	1.6031	2.48803	1.78778
2	2	2	11	10	55	87	66.24	243.73	22.35	12.7	13.2	14	10.16	31.25	3.06	4.72	4.78	1.51	60.36	0.2509	0.8891	0.1529	0.4512	1.042	5.81491	2.3094
2	2	2	12	12	56	89	43.58	348.51	17.21	14.1	14	21.2	12.37	41.81	2.89	2.97	4.61	1.64	59.49	0.2432	2.6409	0.1716	0.9328	2.8125	15.3899	3.01512
2	2	2	13	9	56	95	79.72	139.26	65.46	14.8	13	26.8	15.55	19.19	3.17	3.36	5.37	1.86	69.82	0.1079	1.6392	0.4216	0.7575	2.0608	3.88805	2.72053
2	2	2	14	6	46	92	25.64	142.1	11.68	11.2	12.6	20.8	11.35	49.28	1.98	2.52	3.62	1.19	72.02	0.1675	2.2643	0.113	1.1031	2.3773	20.0381	2.15511
2	2	2	15	3	46	100	58.64	20.04	3.44	6.1	13	17.6	3.64	51.41	2.74	3.78	4.87	1.46	62.83	0.206	1.1706	0.1605	0.8212	1.3311	7.29346	1.62092
2	2	2	16	7	50	91	50.14	64.31	10.36	9.5	9	20.8	2.34	18.42	2.98	2.11	5.28	1.65	59.59	0.1488	1.6587	0.2607	0.9011	1.9194	6.36249	2.13006
2	2	2	17	3	52	98	39.54	126.9	8.16	6.5	14.2	10.2	11.16	57.76	2.42	3.83	4.42	1.49	76.34	0.2548	0.8927	0.1466	0.964	1.0393	6.08936	1.07811
2	2	2	18	10	53	93	82.36	102.8	13.65	8.2	11	21.2	8.25	37.67	2.93	3.25	4.77	1.64	66.7	0.2465	1.5343	0.2782	0.7451	1.8125	5.5151	2.43256
2	2	2	19	6	56	90	82.42	205.75	19.9	9.4	12.8	16.8	7.96	28.57	3.12	3.7	5.36	1.56	78.32	0.1795	2.2861	0.4551	0.872	2.7412	5.02329	3.14358
2	2	2	20	7	56	89	63.23	60.64	8.79	10.2	15	20.8	15.6	63.96	3.23	2.96	4.75	1.75	64.34	0.1552	1.8741	0.3048	0.6202	2.1789	6.14862	3.51322
2	2	2	21	7	49	94	89.65	30.52	2.22	5.7	14.2	13.6	5.97	72.89	2.73	4.23	4.45	1.45	63.65	0.2608	1.8337	0.4751	0.4973	2.3088	3.85961	4.64267
2	2	2	22	5	51	94	20.79	173.42	13.24	7.8	14.8	24.4	8.54	39.21	3.52	2.34	3.63	1.36	57.98	0.0911	1.0189	0.3975	1.0136	1.4164	2.56327	1.3974
2	2	2	23	14	56	93	76.84	339.96	25.49	6.9	15.4	18.8	11.33	30.77	2.71	3.39	4.3	1.54	62.23	0.244	2.5131	0.3565	1.2672	2.8696	7.04937	2.26452
2	2	2	24	5	46	91	48.21	181.6	8.6	12.3	13.8	22	5.43	38.7	3.44	2.16	5.47	1.62	55	0.4538	0.8191	0.2002	1.0552	1.0193	4.09141	0.965978
2	2	2	25	7	53	85	47.64	137.09	16.35	11.7	13.6	15.2	9.06	35.65	2.71	2.93	4.76	1.63	66.52	0.2827	1.1961	0.1607	1.0031	1.3568	7.44306	1.35261
2	2	2	26	11	59	87	59.17	98.67	29.72	13.3	16.8	21.4	34.27	53.55	3.57	2.4	5.29	1.81	60.8	0.2892	1.9694	0.1466	0.5232	2.116	13.4338	4.04434
2	2	2	27	11	63	82	66.12	120.27	22.03	19.5	15.8	16.8	11.71	34.7	3.43	3.52	5.14	1.73	70.54	0.2359	2.029	0.2688	0.8668	2.2978	7.54836	2.6509
2	2	2	28	11	60	95	40.25	186.91	9.6	11.1	14.2	19.6	9.53	49.81	3.17	3.52	5.63	1.86	72.24	0.2579	0.5378	0.1685	0.6579	0.7063	3.19169	1.07357
2	2	2	30	9	55	87	80.61	134.51	35.25	17	14.2	24	14.9	29.71	3.12	2.16	5.3	1.84	69.37	0.3175	2.0447	0.4329	0.9597	2.4776	4.72326	2.58164
2	2	2	31	12	61	91	53.84	192.73	41	15.6	18.2	22.8	16.71	28.95	4.09	3.05	6.01	1.84	63.25	0.1563	1.7356	0.2232	0.7263	1.9588	7.77599	2.69696
2	2	2	32	6	54	98	64	362.93	18.7	10	13.6	14.8	22.45	54.55	3.09	2.62	5.38	1.81	73.3	0.2691	1.5943	0.2858	0.7753	1.8801	5.57838	2.425
2	2	2	33	9	64	88	58.71	106.48	23.14	18.1	19	15.2	20.61	47.1	4.69	3.99	5.98	1.87	69.37	0.1187	1.668	0.2208	0.892	1.8888	7.55435	2.11749
2	2	2	34	14	61	80	61.96	89.3	11.64	16.2	13.2	22	14.22	54.98	3.13	3.7	4.62	1.56	79	0.1161	1.2897	0.4895	0.7364	1.7792	2.63473	2.41608
2	2	2	35	14	61	98	63.53	170.41	27.27	21.5	11	15.6	14.9	35.33	4.21	3.3	5.87	1.91	65.64	0.1642	1.4663	0.1227	1.0601	1.589	11.9503	1.49892
2	2	2	36	6	55	103	61.21	314.23	33.07	10.8	13.4	20.4	8.53	20.5	3.22	4.03	6.12	1.74	71.34	0.2557	1.4261	0.2361	0.7818	1.6622	6.04024	2.12612
2	2	2	37	3	57	90	56.12	64.05	39.82	13.1	13.8	18.8	10.83	21.38	3.48	3.15	5.61	1.88	65.4	0.1511	1.7073	0.1978	0.7597	1.9051	8.63145	2.5077
2	2	2	38	10	56	87	57.04	414.29	53.95	10.2	17.6	18.8	33.57	38.35	3.27	3.43	5.84	1.9	67.37	0.3524	1.5227	0.4241	1.0259	1.9468	3.59043	1.89765
2	2	2	39	5	50	89	57.92	165.12	47.63	14.2	13.4	21.6	27.29	36.42	3.57	2.83	5.58	1.91	74.06	0.1996	1.5982	0.3273	0.5635	1.9255	4.88298	3.41704
2	2	2	40	13	62	87	46.56	127.35	22.01	14.5	20.2	20.4	19.03	46.36	2.95	3.64	5.14	1.83	68.39	0.3487	1.3245	0.3984	0.6967	1.7229	3.32455	2.47294
2	2	2	41	13	62	100	78.75	206.57	38.06	15.6	17.6	21.6	28.89	43.15	3.28	3.98	5.1	1.79	66.55	0.2585	2.5505	0.1826	0.8811	2.7331	13.9677	3.10192
2	2	2	42	10	57	94	75.48	80.69	8.21	15.3	12.8	17	15.63	65.56	2.51	4.19	4.62	1.58	70.83	0.1543	1.9483	0.3531	0.9591	2.3014	5.5177	2.39954
2	2	2	43	13	58	95	43.24	158.18	33.83	11.7	15	20	10.86	24.3	3.23	2.97	5.02	1.77	66.22	0.2904	1.6524	0.2686	0.596	1.921	6.1519	3.22315
2	2	2	44	9	54	99	55.09	67.68	24.48	15.1	14.4	17.2	14.25	36.79	2.63	4.1	5.86	1.86	62.06	0.1989	2.2211	0.2956	0.9438	2.5167	7.51387	2.66656
2	2	2	45	7	56	91	67.21	71.62	29.31	8.4	14.6	22.4	8.98	23.45	3.87	3.26	5.63	1.96	66.12	0.2757	2.0231	0.329	0.5092	2.3521	6.14924	4.61921
2	2	2	46	6	53	89	51.76	188.39	29.72	15.8	17	22	12.89	30.25	3.41	2.99	4.64	1.75	61.45	0.2813	1.1423	0.5013	1.1124	1.6436	2.27868	1.47753
2	2	2	47	12	55	94	57.08	63.12	13.2	18.2	14.8	18.4	15.46	53.94	3.64	3.26	4.71	1.85	71.97	0.1409	1.5598	0.2047	0.8193	1.7645	7.61993	2.15367
2	2	2	48	10	52	89	65.24	49.08	7.82	8.3	13.6	13.6	13.11	62.63	3.78	3.3	4.93	1.78	62.39	0.1623	1.8322	0.4011	0.6842	2.2333	4.56794	3.2641
2	2	2	49	14	63	105	55.39	286.77	36.56	8.6	16	18.6	14.1	27.83	2.5	3.57	4.78	1.77	66.24	0.2611	3.0733	0.3629	0.9963	3.4362	8.46872	3.44896
2	2	2	50	7	54	94	65.45	166.96	50.65	16.2	12	11	19.21	27.49	2.62	2.7	4.98	1.6	74.1	0.1597	1.5254	0.0738	0.9115	1.5992	20.6694	1.75447

## Sheet: Selfed progenies (S1)
Year	Env.	Rep	Gen	DG	DF	DM	PHT	FW	DW	UP	UU	SU	SYP	HI	TSW	EOC	SL	SW	RWC	PRO	Chl a	Chl b	CAR	TChl	Chl a/Chl b	TChl/CAR
1	1	1	2	7	71	144	54.2	206.38	14.29	19	9.8	22.4	6.69	31.88	2.63	0.34	3.76	1.47	75.53	0.0536	3.32	0.5478	1.2409	3.8678	6.06061	3.11693
1	1	1	4	6	50	144	79	78.92	22.47	18.2	9.5	27.6	19.7	46.71	2.62	0.73	3.15	1.31	67.04	0.0411	2.2491	0.3724	0.9494	2.6215	6.03947	2.76122
1	1	1	5	5	61	150	49	218.4	16	25	12.4	23.6	10.49	39.59	3.15	0.78	4.53	1.46	74.42	0.0221	1.5384	0.1295	0.6806	1.6679	11.8795	2.45063
1	1	1	8	8	72	115	85	264.08	36.29	21	13.8	17.6	9.33	20.45	2.66	0.88	3.76	1.31	70.88	0.0358	1.0422	0.2777	0.5536	1.3199	3.75297	2.38421
1	1	1	9	3	57	125	75.5	271.73	70.88	19	13	27	21.49	23.26	2.56	0.93	4.59	1.39	75.31	0.0612	0.6562	0.27	0.4508	0.9262	2.43037	2.05457
1	1	1	13	7	72	144	68.3	185.94	63.98	16.6	12.2	27.2	12.52	16.36	2.66	1.07	4.3	1.39	71.46	0.0288	3.0071	0.1374	1.4732	3.1445	21.8857	2.13447
1	1	1	26	3	54	146	60	107.51	53.47	20.2	11.4	27.2	10.67	16.63	2.4	1.2	4.01	1.31	62.89	0.0302	1.4971	0.0844	0.7116	1.5815	17.7382	2.22246
1	1	1	27	4	62	147	51.6	95.51	22.85	18	14	19.6	9.35	29.03	2.94	1.22	4.05	1.33	73.14	0.0268	1.8294	0.2905	0.9828	2.1199	6.29742	2.157
1	1	1	28	4	63	154	52	170.3	70.93	14.3	10.4	24.8	8.24	10.4	2.61	1.31	4.3	1.52	67.75	0.0455	1.4704	0.2655	0.7598	1.7359	5.53823	2.28468
1	1	1	29	8	80	144	59.33	212.36	78	22	13	29.2	11.86	13.19	3.35	1.42	5.1	1.64	73.68	0.0168	3.5441	1.0408	1.2897	4.5849	3.40517	3.55501
1	1	1	30	7	66	155	65.5	129.22	51.16	19.3	11.8	25.6	13.09	20.37	2.81	1.61	3.91	1.33	73.71	0.0194	3.4598	0.1451	1.5553	3.6049	23.8442	2.31782
1	1	1	31	4	60	152	55	181.56	41.32	22	8.8	23.4	13.59	24.74	2.89	1.78	4.57	1.41	65.96	0.033	1.7807	0.4609	0.7905	2.2416	3.86353	2.83567
1	1	1	32	1	54	153	60	117.31	19.66	5.7	15.4	19.2	10.86	35.58	2.7	1.87	3.81	1.34	73.61	0.0321	1.9911	0.2595	0.9307	2.2506	7.67283	2.41818
1	1	1	33	5	60	150	56.7	121.77	66.46	16	10.6	22	15.34	18.75	2.8	2.07	4.06	1.42	73.94	0.012	1.4712	0.4013	0.7274	1.8725	3.66609	2.57424
1	1	1	35	5	65	154	50	190.28	29.56	18	9	31.2	14.18	32.41	3.22	2.39	4.34	1.43	66.94	0.042	1.4988	0.1954	0.7469	1.6942	7.67042	2.26831
1	1	1	36	2	59	151	51	145.14	39.47	13	10.2	19.8	7.42	15.82	2.49	0.34	4.52	1.22	68.7	0.0122	2.0603	0.1953	1.0462	2.2556	10.5494	2.15599
1	1	1	37	6	62	142	59.66	90.07	58.89	9.2	12.8	24.8	3.4	5.45	3.09	0.73	4.13	1.42	71.48	0.0242	2.0091	0.2276	0.8196	2.2367	8.82733	2.72901
1	1	1	38	4	58	148	55.8	112.66	63.86	14	13.2	21.6	20.85	24.61	2.79	0.78	4.61	1.57	70.97	0.05	2.294	0.357	0.9913	2.651	6.42577	2.67427
1	1	1	39	2	54	145	52.33	178.24	55.67	15	8.8	19.6	11.44	17.04	2.63	0.93	3.97	1.49	72.37	0.0235	2.9417	0.8348	0.6638	3.7765	3.52384	5.68921
1	1	1	40	5	60	146	54.8	47.21	21.1	11.2	15	28.4	7.56	26.37	2.23	1.04	3.73	1.39	71.7	0.0212	3.6518	0.244	1.4309	3.8958	14.9664	2.72262
1	1	1	41	6	67	151	83	63.53	33.03	23.5	10.4	26.4	10.2	23.59	2.61	1.17	3.67	1.3	73.54	0.0424	2.247	0.615	1.0141	2.862	3.65366	2.82221
1	1	1	42	1	49	147	68.21	60.08	28.43	10	10.2	22.4	1.48	4.94	2.18	1.2	3.34	1.25	74.54	0.0369	3.5869	0.2338	1.6397	3.8207	15.3417	2.33012
1	1	1	43	4	57	141	55.6	155.73	51.29	11.5	11.8	24.8	3.13	5.75	2.68	1.29	3.93	1.34	72.62	0.0196	2.1693	0.3052	1.1083	2.4745	7.1078	2.2327
1	1	1	44	5	61	145	58.65	67.64	30.95	10	9	26	7.64	19.79	2.1	1.42	3.91	1.44	65.38	0.0305	3.0174	0.4187	0.9591	3.4361	7.20659	3.58263
1	1	1	45	4	64	148	59.97	90.68	39.81	13	9.6	26.4	6.77	14.53	2.92	1.57	4.62	1.62	67.23	0.0291	2.9212	0.757	1.157	3.6782	3.85892	3.17908
1	1	1	46	3	60	152	53	160.34	74.46	11	16.8	17.6	3.9	4.97	2.45	1.71	3.8	1.36	69.73	0.0441	1.914	0.1938	0.781	2.1078	9.87616	2.69885
1	1	1	47	2	53	130	46	96.34	48.4	9	10.6	17.2	4.66	8.78	3.02	1.78	3.96	1.39	71.83	0.0171	1.9399	0.2045	0.8924	2.1444	9.48606	2.40296
1	1	1	48	2	49	125	43	82.51	54.03	7	7.6	20.8	1.28	2.31	2.86	1.85	3.74	1.36	64.15	0.0546	1.6425	0.4796	0.7694	2.1221	3.42473	2.75812
1	1	1	49	7	72	148	61.25	164.11	83.45	10	11.6	26.8	5.87	6.57	1.92	1.97	3.8	1.19	76.81	0.0113	2.8754	0.3542	1.1581	3.2296	8.11801	2.78871
1	1	1	50	4	60	148	83	196.6	90.19	10	12.8	13.2	14.89	14.17	2.53	2.11	3.49	1.34	75.32	0.051	2.616	0.1877	1.1378	2.8037	13.9371	2.46414
1	1	2	2	7	73	150	64	206.38	14.29	19	12.4	20.2	5.03	26.03	2.55	0.54	3.71	1.43	73.31	0.0536	3.6999	1.0835	1.558	4.7834	3.41477	3.07022
1	1	2	4	6	50	144	79	78.92	22.47	18.2	11	30	19.7	46.71	2.62	0.75	3.15	1.31	67.45	0.0411	3.4011	0.3724	1.2434	3.7735	9.13292	3.03482
1	1	2	5	5	63	151	49	202.6	13.42	25	10.5	20.8	8.6	39.05	2.96	0.83	4.37	1.46	71.59	0.0201	1.4026	0.3037	0.4117	1.7063	4.61837	4.14452
1	1	2	8	8	70	115	85	264.08	36.29	21	13.8	17.6	9.33	20.45	2.66	0.88	3.76	1.31	70.88	0.0358	1.0422	0.2777	0.5536	1.3199	3.75297	2.38421
1	1	2	9	3	57	125	71.5	271.73	70.88	19	13.4	30	21.49	23.26	2.56	1	4.31	1.35	74.8	0.0612	0.6562	0.27	0.4508	0.9262	2.43037	2.05457
1	1	2	13	7	66	149	73.66	185.94	68.35	16.6	12.2	31.2	10.87	13.72	2.45	1.17	4.3	1.37	72.02	0.0321	2.3214	0.3633	0.6801	2.6847	6.38976	3.94751
1	1	2	26	3	54	146	60	107.51	53.47	20.2	11.4	25.2	10.67	16.63	2.4	1.2	4.01	1.31	62.89	0.0302	1.4971	0.0844	0.7116	1.5815	17.7382	2.22246
1	1	2	27	4	62	147	51.6	95.51	22.85	18	14	19.6	9.35	29.03	2.94	1.22	4.05	1.33	73.42	0.0268	1.8155	0.2905	0.827	2.106	6.24957	2.54655
1	1	2	28	4	63	156	52	170.3	70.93	14.3	12.8	19.6	8.24	10.4	2.61	1.31	4.48	1.52	69.32	0.0455	1.1242	0.29	0.7598	1.4142	3.87655	1.86128
1	1	2	29	8	80	144	59.33	212.36	78	22	13	29.2	11.86	13.19	3.35	1.42	5.1	1.64	73.68	0.0168	3.5441	1.0408	1.2897	4.5849	3.40517	3.55501
1	1	2	30	7	66	155	65.5	129.22	51.16	19.3	11.8	25.6	13.09	20.37	2.81	1.76	3.91	1.33	73.71	0.0194	3.1672	0.1451	1.4026	3.3123	21.8277	2.36154
1	1	2	31	4	60	152	55	181.56	41.32	22	10.6	20.2	13.59	24.74	2.89	1.78	4.57	1.41	68.95	0.033	1.7807	0.5219	0.7905	2.3026	3.41196	2.91284
1	1	2	32	1	51	153	60	117.31	19.66	5.7	12.8	19.2	10.86	35.58	2.7	1.87	3.81	1.34	77	0.0321	1.9911	0.2595	0.9307	2.2506	7.67283	2.41818
1	1	2	33	5	65	150	56.7	121.77	66.46	16	10.8	26	15.34	18.75	2.8	2.07	4.06	1.42	73.94	0.012	1.4712	0.4013	0.7274	1.8725	3.66609	2.57424
1	1	2	35	5	65	154	50	190.28	29.56	18	9	34	14.18	32.41	3.22	2.39	4.34	1.43	66.73	0.042	1.3565	0.1213	0.9857	1.4778	11.183	1.49924
1	1	2	36	2	60	151	51	145.14	39.47	13	10.2	19.8	7.42	15.82	2.49	0.54	4.52	1.22	66.23	0.0122	2.0332	0.2214	0.8005	2.2546	9.18338	2.81649
1	1	2	37	6	60	151	60.71	83.47	54.08	13.5	10.8	19.2	4.71	8.01	3.06	0.75	4.08	1.4	66.71	0.0145	2.5431	0.5678	0.9646	3.1109	4.47887	3.22507
1	1	2	38	5	62	149	56.5	106.82	61.15	12.5	11.8	28.4	18.91	23.61	2.44	0.83	4.22	1.44	72.78	0.0358	2.8648	0.7112	0.9913	3.576	4.02812	3.60738
1	1	2	39	2	50	137	49.6	126.47	46.74	14	8.4	20	17.36	27.08	2.6	0.99	3.97	1.49	71.46	0.0208	2.9417	0.8348	0.555	3.7765	3.52384	6.8045
1	1	2	40	5	60	146	54.8	47.21	21.1	8.8	13	25.8	4.65	18.05	2.43	1.07	3.73	1.39	74.15	0.0212	3.2069	0.244	1.3674	3.4509	13.143	2.52369
1	1	2	41	6	67	151	83	63.53	33.03	23.5	13.8	26.4	10.2	23.59	2.61	1.17	3.67	1.3	73.54	0.0424	2.247	0.615	1.0141	2.862	3.65366	2.82221
1	1	2	42	1	47	147	68.21	60.08	28.43	10	10.2	21.6	1.48	4.94	2.18	1.2	3.34	1.25	76.87	0.0369	3.2267	0.3344	1.4842	3.5611	9.64922	2.39934
1	1	2	43	4	57	141	55.6	155.73	51.29	11.5	12.2	24.8	3.13	5.75	2.68	1.29	3.93	1.34	72.62	0.0196	2.056	0.3052	1.0258	2.3612	6.73657	2.30181
1	1	2	44	5	61	145	58.65	67.64	30.95	10	9	26	7.64	19.79	2.1	1.42	3.91	1.44	65.23	0.0305	2.0637	0.4187	1.1248	2.4824	4.92883	2.20697
1	1	2	45	4	64	148	59.97	90.68	39.81	13	9.4	26	6.77	14.53	2.92	1.57	4.62	1.62	67.23	0.0291	2.3341	0.5907	0.9923	2.9248	3.95141	2.9475
1	1	2	46	3	60	152	53	160.34	74.46	11	12.2	18.4	3.9	4.97	2.45	1.71	3.8	1.36	69.73	0.0441	1.914	0.6028	0.781	2.5168	3.17518	3.22254
1	1	2	47	2	53	130	46	96.34	48.4	9	10.6	17.2	4.66	8.78	3.02	1.78	3.96	1.39	71.15	0.0171	1.9399	0.2045	0.8924	2.1444	9.48606	2.40296
1	1	2	48	2	49	125	43	82.51	54.03	7	7.6	20.8	1.28	2.31	2.86	1.85	3.74	1.36	64.15	0.0546	1.6425	0.5836	0.7694	2.2261	2.81443	2.89329
1	1	2	49	7	72	148	61.25	164.11	83.45	10	10.8	24.8	5.87	6.57	1.92	1.97	3.8	1.19	76.81	0.0113	3.0001	0.2701	1.2146	3.2702	11.1074	2.69241
1	1	2	50	4	60	148	83	196.6	90.19	10	10.8	13.2	14.89	14.17	2.53	2.11	3.49	1.34	75.32	0.051	2.616	0.1877	1.1378	2.8037	13.9371	2.46414
1	2	1	2	7	68	111	45	128.61	5.21	14.4	5.4	11.2	3.64	41.12	1.98	1.91	3.21	1.29	62.68	0.0948	1.7961	0.0333	0.8158	1.8294	.	2.24246
1	2	1	4	5	46	119	44.33	16.93	3.28	7.1	7.2	21.2	1.8	35.43	2.21	1.65	3.01	1.13	61.55	0.0892	0.807	0.1137	0.4694	0.9207	7.09763	1.96144
1	2	1	5	4	55	110	47	14.53	2.21	8.4	9.4	15.6	1.65	42.74	2.1	1.07	4.21	1.32	61.95	0.0574	0.5599	0.0425	0.3312	0.6024	13.1741	1.81884
1	2	1	8	8	73	105	72.94	21.28	7.56	12.9	10	9.2	2.46	24.55	2.17	1.51	3.11	1.21	55.2	0.0846	0.7262	0.0602	0.3478	0.7864	12.0631	2.26107
1	2	1	9	3	54	103	62.4	89.01	19.3	10.3	9.8	11.6	8.08	29.51	1.42	1.8	3.71	1.25	66.25	0.0985	0.5135	0.0093	0.0592	0.5228	.	8.83108
1	2	1	13	7	70	127	58	84.02	17.96	9.4	9	16.8	6.56	26.75	1.54	1.54	3.71	1.22	58.57	0.0666	0.9671	0.1132	0.3099	1.0803	8.54329	3.48596
1	2	1	26	2	50	112	53	71.72	21.63	4.2	8.1	19.6	4.1	15.93	1.77	1.53	3.12	1.21	56.93	0.0864	0.9211	0.0291	0.2397	0.9502	31.6529	3.96412
1	2	1	27	5	58	119	43	19.66	4.34	11.4	12.2	12.2	4.52	51.01	2.38	1.99	3.78	1.14	66.59	0.0439	1.4707	0.0607	0.5362	1.5314	24.229	2.85602
1	2	1	28	3	56	128	40.33	48.42	10.17	5.7	7.4	9.2	3.58	26.03	2.13	1.14	3.91	1.31	60.28	0.067	0.5574	0.0308	0.1578	0.5882	18.0974	3.7275
1	2	1	29	8	76	133	57	100.82	5.45	8.4	10.2	19.6	4.9	47.34	2.14	2.53	3.48	1.14	71.91	0.049	2.6606	0.386	0.7621	3.0466	6.89275	3.99764
1	2	1	30	6	65	111	48.22	91.7	12.48	8.5	8.6	17.6	5.77	31.61	2.25	1.12	2.27	1.2	58.01	0.0682	0.9346	0.092	0.2903	1.0266	10.1587	3.53634
1	2	1	31	3	53	133	37.5	107.73	18.42	11.2	6.8	17.2	6.23	25.27	2.18	1.57	3.26	1.27	60.04	0.0617	1.2057	0.1133	0.4972	1.319	10.6417	2.65286
1	2	1	32	1	51	110	42.25	62.11	9.72	3.5	10.8	14	2.48	20.32	2.04	1.22	3.77	1.24	61.96	0.0557	1.4741	0.0599	0.7226	1.534	24.6093	2.12289
1	2	1	33	4	52	131	43.25	53.69	9.59	6.8	7.2	17.6	8.07	45.69	1.81	1.59	3.84	1.26	67.65	0.0764	1.0913	0.3022	0.5445	1.3935	3.61118	2.55923
1	2	1	35	5	57	134	34.5	81.34	11.07	13.4	5.2	15.6	6.46	36.85	2.46	1.73	2.74	0.99	57.33	0.0619	0.9272	0.0834	0.4054	1.0106	11.1175	2.49285
1	2	1	36	2	51	144	46	96.93	22.25	9.9	8.4	14.2	3.31	12.94	1.9	2.62	3.21	1.06	64.01	0.0377	0.5725	0.0628	0.5948	0.6353	9.11624	1.06809
1	2	1	37	6	61	131	52.25	85.9	13.49	7.4	9.6	18.4	1.1	7.53	2.57	1.52	4	1.31	63.82	0.0731	1.2985	0.0621	0.5723	1.3606	20.9098	2.37742
1	2	1	38	4	55	99	33.8	74.4	17.06	7.1	7.6	15.2	7.67	31.01	1.79	1.35	3.76	1.32	59.32	0.0931	1.0878	0.3157	0.5926	1.4035	3.44568	2.36838
1	2	1	39	3	52	123	46	71.1	20.69	8.5	5	11	2.85	12.1	2.32	1.37	3.82	1.38	67.84	0.0522	0.7097	0.2998	0.0066	1.0095	2.36724	.
1	2	1	40	4	59	116	40.33	24.7	6.54	3.3	8	13.2	0.73	10.04	1.63	1.94	3.61	1.23	62.86	0.0446	1.0752	0.1168	0.3335	1.192	9.20548	3.57421
1	2	1	41	7	63	135	50.64	35.32	8.36	17.9	9.2	20.8	5.55	39.89	1.52	1.45	3.32	1.17	63.06	0.061	1.7665	0.0185	0.7446	1.785	.	2.39726
1	2	1	42	1	47	111	45	38.35	10.98	3.5	7	15.6	0.74	6.31	1.79	2.56	3	1.19	66.55	0.095	1.0522	0.1341	0.379	1.1863	7.84638	3.13008
1	2	1	43	2	53	117	43.5	78.49	16.68	2.5	8	13	0.44	2.57	1.57	1.02	3.72	1.25	63.65	0.0874	0.5175	0.0647	0.2002	0.5822	7.99845	2.90809
1	2	1	44	3	54	116	45.01	28.05	10.21	5.2	5	18	1.77	14.77	1.72	2.14	3.27	1.12	56.61	0.0671	1.4824	0.1318	0.8899	1.6142	11.2473	1.81391
1	2	1	45	6	59	133	48.64	77.4	23.12	8.4	6	18	2.99	11.45	2.53	1.6	3.9	1.36	66.17	0.0855	1.9183	0.0254	0.7008	1.9437	.	2.77354
1	2	1	46	4	57	122	43.33	81.46	8.23	6.9	7.6	12.8	1.32	13.82	1.81	1.31	2.89	1.16	60.21	0.076	0.7157	0.1062	0.4612	0.8219	6.73917	1.78209
1	2	1	47	2	50	111	39	58.26	19.87	4.2	7.2	11.6	2.85	12.54	2.61	2.18	3.35	1.06	59.98	0.067	0.8601	0.0592	0.3758	0.9193	14.5287	2.44625
1	2	1	48	2	43	119	31	53.37	14.49	2.2	5.6	11.8	0.75	4.92	2.48	1.88	2.74	1.29	57.68	0.0852	1.0042	0.0483	0.1976	1.0525	20.7909	5.32642
1	2	1	49	7	71	132	54.5	114.66	24.87	5.4	8.2	18.4	2.11	7.82	1.64	1.96	3.12	0.96	55.01	0.0412	2.0763	0.0891	0.8067	2.1654	23.303	2.68427
1	2	1	50	4	56	135	62.33	120.8	23.94	2.8	9.6	11.2	7.38	23.56	1.98	1.58	3.02	1.16	67.98	0.0741	0.6607	0.0726	0.8908	0.7333	9.10055	0.823193
1	2	2	2	7	71	111	45	128.61	5.21	14.4	7.8	11.2	3.64	41.12	1.98	1.91	3.21	1.29	62.68	0.0948	1.6062	0.0333	0.7181	1.6395	.	2.28311
1	2	2	4	5	46	115	44.33	16.93	3.28	7.1	7.2	19.2	1.8	35.43	2.21	1.65	3.01	1.13	58.84	0.0892	1.1989	0.1137	0.6011	1.3126	10.5444	2.18366
1	2	2	5	4	55	110	47	14.53	2.21	8.4	7.8	14.8	1.65	42.74	2.1	1.07	4.21	1.32	65.51	0.0574	0.5599	0.0602	0.3312	0.6201	9.30066	1.87228
1	2	2	8	8	73	102	67	21.28	7.56	15.4	12	10	3.8	33.45	1.86	1.34	2.63	1.07	56.19	0.0749	0.7459	0.1023	0.52	0.8482	7.2913	1.63115
1	2	2	9	3	54	103	62.4	89.01	19.3	10.3	11	11.6	8.08	29.51	1.42	1.8	3.71	1.25	66.72	0.0985	0.5135	0.0093	0.0592	0.5228	.	8.83108
1	2	2	13	7	67	127	58	87.77	17.96	9.4	9.2	12	6.56	26.75	1.54	1.54	3.71	1.22	61.4	0.0666	0.9671	0.1374	0.3099	1.1045	7.03857	3.56405
1	2	2	26	2	50	112	53	72.87	21.63	4.2	8.1	19.6	4.1	15.93	1.77	1.53	3.12	1.21	56.93	0.0864	0.9211	0.0291	0.2397	0.9502	31.6529	3.96412
1	2	2	27	5	58	119	43	19.66	4.34	11.4	10.5	12.2	4.52	51.01	2.38	1.99	3.78	1.14	67.06	0.0439	1.4707	0.0607	0.5362	1.5314	24.229	2.85602
1	2	2	28	3	56	124	31	90.15	11.77	4.6	9.4	10.6	2.28	16.22	1.79	1.33	3.91	1.28	63.99	0.064	0.4882	0.0515	0.1381	0.5397	9.47961	3.90804
1	2	2	29	8	76	127	30	85.76	4.89	5.2	10.4	21.6	3.18	39.4	1.69	2.53	3.48	1.14	72.93	0.0559	2.6606	0.386	0.7621	3.0466	6.89275	3.99764
1	2	2	30	5	61	113	46.6	86.7	12.48	10.4	8.6	18	5.77	31.61	2.25	1.12	2.27	1.2	60.53	0.0682	0.9346	0.092	0.2903	1.0266	10.1587	3.53634
1	2	2	31	3	53	133	37.5	107.73	18.42	11.2	6.8	15.2	6.23	25.27	2.18	1.57	3.26	1.27	61.32	0.0617	1.2057	0.2339	0.4972	1.4396	5.15477	2.89541
1	2	2	32	1	50	104	38.12	62.11	8.82	1.5	7	10.2	2.52	22.22	2.04	1.22	3.7	1.24	65.14	0.0557	1.4741	0.0599	0.6613	1.534	24.6093	2.31967
1	2	2	33	5	60	125	34.33	53.69	11.28	6.8	6.8	13.2	8.35	42.53	2.31	1.59	3.84	1.26	70.91	0.0538	1.3284	0.3022	0.5776	1.6306	4.39576	2.82306
1	2	2	35	6	62	126	36.21	89.64	12.93	10.4	7	18	5.74	30.74	2.2	1.73	2.82	1.12	60.28	0.0652	0.7453	0.0482	0.4278	0.7935	15.4627	1.85484
1	2	2	36	3	59	144	46	96.93	22.25	9.9	8.4	14.2	3.31	12.94	1.9	2.62	3.21	1.06	63.82	0.0377	0.9862	0.0628	0.5948	1.049	15.7038	1.76362
1	2	2	37	7	66	124	49.5	78.21	15.87	7.9	9.2	14.8	2.67	14.4	2.45	1.89	3.85	1.36	60.17	0.0531	0.9124	0.2335	0.4628	1.1459	3.90749	2.47602
1	2	2	38	4	55	99	33.8	74.4	17.06	7.1	7.6	15.2	7.67	31.01	1.79	1.35	3.76	1.32	59.28	0.0931	1.7039	0.3157	0.6873	2.0196	5.39721	2.93845
1	2	2	39	2	49	129	45.5	67.34	17.87	6.2	6.6	14.6	2.58	12.61	2.03	1.37	3.82	1.38	70.21	0.0539	1.436	0.3111	0.0066	1.7471	4.61588	.
1	2	2	40	4	59	116	40.33	24.7	6.54	3.3	8	13.2	0.73	10.04	1.63	1.94	3.61	1.23	62.86	0.0446	0.5466	0.1168	0.3335	0.6634	4.67979	1.98921
1	2	2	41	7	63	135	50.64	35.32	8.36	17.9	9.8	17.6	5.55	39.89	1.52	1.45	3.32	1.17	63.06	0.061	1.7665	0.0185	0.6863	1.785	.	2.6009
1	2	2	42	1	44	117	45	42.96	10.98	3.5	6	15	1.24	10.14	1.79	2.56	3	1.19	69.88	0.0772	1.6282	0.1016	0.702	1.7298	16.0256	2.4641
1	2	2	43	3	57	123	39.66	84.38	15.49	2.5	8.2	16.8	0.5	3.12	1.93	1.02	3.45	1.11	60.38	0.0746	0.6475	0.122	0.4785	0.7695	5.30738	1.60815
1	2	2	44	3	54	116	45.01	28.05	10.21	5.2	6.2	13.6	1.77	14.77	1.72	2.14	3.27	1.12	57.26	0.0671	1.6429	0.0495	0.7722	1.6924	33.1899	2.19166
1	2	2	45	6	59	133	48.64	77.4	23.12	8.4	6	13.2	2.99	11.45	2.53	1.6	3.9	1.36	65.94	0.0855	1.6751	0.0254	0.7008	1.7005	.	2.42651
1	2	2	46	4	57	122	43.33	81.46	8.23	6.9	7.6	10.8	1.32	13.82	1.81	1.31	2.89	1.16	57.32	0.076	1.1733	0.2494	0.5126	1.4227	4.70449	2.77546
1	2	2	47	2	50	111	39	58.26	19.87	4.2	7.2	11.6	2.85	12.54	2.61	2.18	3.35	1.06	59.98	0.067	0.8601	0.0592	0.3758	0.9193	14.5287	2.44625
1	2	2	48	2	43	119	31	53.37	14.49	2.2	5.6	11.8	0.75	4.92	2.48	1.88	2.74	1.29	57.68	0.0852	1.0042	0.0483	0.1976	1.0525	20.7909	5.32642
1	2	2	49	7	69	135	48.66	118.66	26.79	5.4	7.8	14	2.66	9.03	1.47	2.26	3.12	0.96	55.01	0.0344	1.3506	0.0891	0.7057	1.4397	15.1582	2.0401
1	2	2	50	4	56	135	62.33	120.8	23.94	2.8	6.8	8.4	7.38	23.56	1.98	1.58	3.02	1.16	67.98	0.0741	0.6607	0.0726	0.8908	0.7333	9.10055	0.823193
2	1	1	2	8	61	103	59.69	197.87	12.85	11.8	19	21.2	5.07	28.29	2.68	1.08	3.84	1.62	69.96	0.0641	3.1234	0.5802	1.4039	3.7036	5.38332	2.63808
2	1	1	4	7	44	101	69.92	59.42	17.73	13.5	16.2	19.2	12.41	41.17	2.38	1.75	3.5	1.28	73.43	0.0242	3.5059	0.2667	1.0218	3.7726	13.1455	3.69211
2	1	1	5	5	52	103	50.23	283.35	13.39	19.3	15	27	8.38	38.49	3.25	0.68	5.08	1.56	70.08	0.027	1.4236	0.1394	0.7754	1.563	10.2123	2.01573
2	1	1	8	10	58	102	78.82	215.98	21.55	16.5	17	24.8	9.77	31.19	2.3	0.39	3.99	1.27	70.1	0.0488	1.5402	0.3366	0.8821	1.8768	4.57576	2.12765
2	1	1	9	4	49	103	68.41	240.21	54.05	13.7	17	26.4	15.56	22.35	2.42	0.99	5.09	1.46	73.01	0.0751	0.8613	0.5771	0.5917	1.4384	1.49246	2.43096
2	1	1	13	7	56	99	65.42	181.54	29.99	14.6	18.2	32.8	5.93	16.5	2.75	1.39	4.74	1.47	69.82	0.0325	2.5355	0.4143	1.1628	2.9498	6.11996	2.53681
2	1	1	26	3	47	100	59.84	80.75	19.42	16.5	17.6	18.8	10.3	34.65	2.1	1.22	4.58	1.33	65.44	0.0334	1.3876	0.1038	1.0218	1.4914	13.368	1.45958
2	1	1	27	4	52	101	51.26	67.72	16.56	12.4	14	23.6	8.01	32.6	3	1.85	4.04	1.3	69.24	0.0394	1.9402	0.1087	1.1108	2.0489	17.8491	1.84453
2	1	1	28	6	49	108	56.79	90.44	24.21	13.9	14.4	19.2	8.12	25.11	2.43	0.66	4.52	1.54	72.19	0.0497	1.7012	0.0705	0.8821	1.7717	24.1305	2.0085
2	1	1	29	10	63	99	74.78	228.32	43.72	19.3	16.4	28.4	7.55	14.72	3.21	1.79	5.23	1.57	72.32	0.0171	2.8629	0.9288	1.151	3.7917	3.08236	3.29427
2	1	1	30	7	55	107	59.89	133.36	31.43	17.9	14.2	24.6	8.26	20.81	2.83	1	4.32	1.5	70.79	0.0154	3.3321	0.5037	1.5706	3.8358	6.61525	2.44225
2	1	1	31	6	49	104	63.52	166.35	22.14	16.5	13.8	18	9.94	30.98	2.7	0.81	4.99	1.5	67.07	0.0474	2.1118	0.4856	1.1349	2.5974	4.34885	2.28866
2	1	1	32	3	46	105	62.47	98.82	14.71	7.8	16.8	26.2	6.03	29.07	2.78	1.21	4.63	1.48	75.96	0.0281	1.9679	0.3422	1.0702	2.3101	5.75073	2.15857
2	1	1	33	6	55	103	56.91	142.87	26.51	14	19.2	23.6	13.5	33.74	2.82	1.81	4.92	1.49	65.21	0.0145	2.2807	0.4858	1.0942	2.7665	4.69473	2.52833
2	1	1	35	5	54	106	44.78	158.27	31.43	14.9	12.6	28.4	15.41	32.89	3.27	1.36	4.88	1.51	66.65	0.0382	1.8365	0.4965	1.1263	2.333	3.69889	2.07138
2	1	1	36	2	50	104	51.34	77.74	22.51	12.5	16.8	22.4	6.48	22.35	2.24	2.32	5.17	1.35	69.63	0.0114	1.8732	0.104	1.2203	1.9772	18.0115	1.62026
2	1	1	37	6	51	97	53.1	139.02	24.15	9.4	18.2	18.6	2	7.64	3.01	0.98	4.63	1.51	69.56	0.022	2.2471	0.2789	1.0534	2.526	8.05701	2.39795
2	1	1	38	6	50	102	53.11	99.14	38.51	16.1	21.6	28.4	15.41	28.57	2.78	1.03	5.14	1.53	68.16	0.0513	2.1302	0.3102	1.1254	2.4404	6.86718	2.16847
2	1	1	39	2	47	99	49.64	142.87	20.46	11.3	14.2	28.6	4.69	18.64	2.52	1.26	4.51	1.51	71.19	0.0251	2.4274	0.6867	0.89	3.1141	3.53488	3.49899
2	1	1	40	5	57	96	62.72	37.23	14.76	11.4	22.8	26	4.69	24.11	1.85	1.51	3.98	1.48	71.34	0.0439	3.4542	0.5596	1.5611	4.0138	6.17262	2.57114
2	1	1	41	6	56	104	65.95	54.55	24.56	16.2	21.2	21.2	5.84	19.21	2.68	1.61	4.05	1.33	69.02	0.0381	2.063	0.4327	1.045	2.4957	4.76774	2.38823
2	1	1	42	1	43	101	65.42	72.71	13.21	10.2	14.6	21.2	1.45	9.89	2.27	1.89	3.43	1.34	68.69	0.0493	3.4819	0.7237	1.7702	4.2056	4.81125	2.37578
2	1	1	43	3	47	92	55.31	165.38	29.32	7.8	17.4	25.2	2	6.38	2.79	0.89	4.43	1.42	68.24	0.0293	2.1743	0.3948	1.3337	2.5691	5.50735	1.9263
2	1	1	44	5	51	99	59.11	43.43	23.62	10.7	15.2	26	6.13	20.6	1.99	1.89	4.61	1.51	70.01	0.0206	3.1469	0.363	1.117	3.5099	8.66915	3.14226
2	1	1	45	5	54	97	59.22	96.85	22.24	10.9	20.2	29.8	5.51	19.85	2.87	0.63	5.17	1.57	67.35	0.0387	2.4621	0.9877	1.4095	3.4498	2.49276	2.44753
2	1	1	46	5	51	104	47.85	102.38	40.08	10.9	17.4	21.2	3.43	7.88	2.12	1.26	4.27	1.46	65.99	0.0351	1.4236	0.2827	0.9574	1.7063	5.03573	1.78222
2	1	1	47	2	46	89	41.22	71.17	34.75	9.4	13.2	25.2	4.24	10.87	3.05	2.11	4.56	1.51	71.17	0.0171	1.6198	0.1854	1.114	1.8052	8.73679	1.62047
2	1	1	48	3	43	89	37.11	63.2	33.56	9.9	17.6	26.8	2.89	7.92	2.71	1.6	3.84	1.64	64.95	0.0571	1.4234	0.3912	0.8243	1.8146	3.63855	2.20138
2	1	1	49	8	60	102	71.31	111.85	48.65	10.6	16.4	28	6.84	12.32	1.89	1.48	3.89	1.18	70.46	0.0109	2.189	0.3986	1.4927	2.5876	5.49172	1.7335
2	1	1	50	4	51	102	74.76	189.23	62.78	11.3	11	14.2	10.3	14.09	2.41	1.22	3.23	1.43	71.16	0.0522	2.3123	0.0804	1.4524	2.3927	28.76	1.64741
2	1	2	2	9	59	103	65.74	202.74	13.39	14.4	15.4	14	4.62	25.65	2.5	1.46	3.37	1.49	70.14	0.06	3.1283	0.5879	1.7236	3.7162	5.32114	2.15607
2	1	2	4	7	44	101	69.92	59.42	17.73	13.5	11.2	15.2	12.41	41.17	2.38	1.79	3.5	1.28	71.49	0.0242	2.8889	0.3008	1.0095	3.1897	9.60406	3.15968
2	1	2	5	6	53	104	52.35	279.06	12.85	19.3	12	14	6.86	34.8	3.02	0.85	4.61	1.58	71.93	0.0315	1.3507	0.4803	1.017	1.831	2.8122	1.80039
2	1	2	8	10	60	102	78.82	215.98	21.55	16.5	13.6	16.2	9.77	31.19	2.3	0.39	3.99	1.27	58.3	0.0488	1.5402	0.2823	0.8821	1.8225	5.4559	2.06609
2	1	2	9	4	52	103	68.41	240.21	54.05	13.7	8.2	17.4	15.56	22.35	2.42	0.99	5.09	1.46	71.64	0.0751	0.8613	0.6166	0.5917	1.4779	1.39685	2.49772
2	1	2	13	9	55	102	68.41	181.54	25.12	14.4	6	19.8	6.59	20.78	2.12	1.34	4.62	1.46	69.65	0.0467	1.8688	0.3725	0.9536	2.2413	5.01691	2.35036
2	1	2	26	3	47	100	59.84	80.75	19.42	16.5	12.8	13.8	10.3	34.65	2.1	1.22	4.58	1.33	65.44	0.0334	1.3876	0.1038	1.0218	1.4914	13.368	1.45958
2	1	2	27	4	52	101	51.26	67.72	16.56	12.4	11.4	16.8	8.01	32.6	3	1.96	4.04	1.3	71.9	0.0394	2.0195	0.1651	0.9199	2.1846	12.232	2.37482
2	1	2	28	5	56	110	46.79	107.74	32.24	13	10.6	14.4	8.09	20.05	2.63	0.79	4.8	1.53	73.89	0.0522	1.4326	0.0772	0.9729	1.5098	18.557	1.55186
2	1	2	29	10	64	99	56.72	228.32	43.72	19.3	16.4	23.6	7.55	14.72	3.21	1.79	5.23	1.57	72.32	0.0171	2.9954	0.9288	1.151	3.9242	3.22502	3.40938
2	1	2	30	7	55	107	59.89	133.36	31.43	17.9	9.8	15.4	8.26	20.81	2.83	1	4.32	1.5	70.79	0.0154	3.3321	0.5522	1.3486	3.8843	6.03423	2.88025
2	1	2	31	5	52	104	51.36	173.11	21.73	17.3	9.8	16.8	10.07	31.66	2.87	0.81	5.07	1.38	69.02	0.0298	2.1118	0.3485	1.1996	2.4603	6.05968	2.05093
2	1	2	32	3	58	105	62.47	98.82	14.71	7.8	13.8	17.6	6.03	29.07	2.78	1.21	4.63	1.48	73.65	0.0281	1.6403	0.2057	1.0702	1.846	7.97423	1.72491
2	1	2	33	6	58	103	56.91	142.87	26.51	14	13	12	13.5	33.74	2.82	1.8	4.92	1.49	71.68	0.0145	2.2424	0.2471	1.2489	2.4895	9.07487	1.99335
2	1	2	35	5	58	106	44.78	158.27	31.43	14.9	12.4	10.8	15.41	32.89	3.27	1.36	4.88	1.51	64.62	0.0382	2.0419	0.1256	1.0843	2.1675	16.2572	1.99899
2	1	2	36	2	51	104	56.81	88.17	22.51	12.5	15.2	14.4	6.48	22.35	2.27	2.4	5.17	1.35	67.92	0.0114	1.8732	0.2601	1.1673	2.1333	7.20185	1.82755
2	1	2	37	6	54	98	59.69	119.45	20.28	12.2	10.8	16	4.44	17.96	3	1	4.45	1.49	66.32	0.0145	2.1505	0.5576	1.0935	2.7081	3.85671	2.47654
2	1	2	38	5	53	102	54.19	123.92	35.84	11.4	10	12	9.38	20.74	2.28	1.16	4.71	1.5	72.04	0.0298	2.1302	0.5612	1.1254	2.6914	3.79579	2.39151
2	1	2	39	2	47	94	44.21	66.97	23.03	12.4	9.8	14.4	11.87	34.01	2.57	1.32	4.49	1.57	72.59	0.0189	2.6918	0.7178	0.7791	3.4096	3.75007	4.37633
2	1	2	40	5	57	96	62.72	37.23	14.76	11.4	14.4	17.2	4.69	24.11	1.85	1.51	3.98	1.48	71.34	0.0439	3.4542	0.5596	1.4987	4.0138	6.17262	2.67819
2	1	2	41	6	56	104	65.95	54.55	24.56	16.2	11.6	14	5.84	19.21	2.68	1.61	4.05	1.33	69.02	0.0381	2.063	0.4459	1.045	2.5089	4.6266	2.40086
2	1	2	42	1	46	101	65.42	66.65	13.21	10.2	11.6	16	1.45	9.89	2.08	1.89	3.43	1.31	72.7	0.0493	3.8725	0.4345	1.6016	4.307	8.91254	2.68919
2	1	2	43	6	51	97	44.78	155.52	29.99	11.7	13.8	10.8	4.4	12.79	2.54	0.94	4.28	1.42	68.42	0.0417	2.0104	0.329	1.061	2.3394	6.11064	2.2049
2	1	2	44	5	54	107	59.11	43.43	23.62	10.7	11.8	16.6	6.13	20.6	1.99	1.89	4.61	1.51	69.37	0.0206	1.8951	0.4579	1.2597	2.353	4.13868	1.86791
2	1	2	45	5	54	99	60.01	64.63	21.95	11.8	13	21.4	7.19	24.67	2.87	0.85	4.99	1.6	67.35	0.0493	2.3764	0.4372	1.0357	2.8136	5.4355	2.71662
2	1	2	46	3	51	104	47.85	148.85	41.71	13.6	15.4	11	3.43	7.59	2.21	1.33	4.27	1.46	67.07	0.0682	2.1741	0.571	1.0996	2.7451	3.80753	2.49645
2	1	2	47	2	46	89	41.22	71.17	34.75	9.4	9.2	13.6	4.24	10.87	3.05	2.11	4.56	1.51	71.17	0.0171	1.6198	0.1854	1.114	1.8052	8.73679	1.62047
2	1	2	48	3	43	89	37.11	63.2	33.56	9.9	16.4	13.6	2.89	7.92	2.71	1.6	3.84	1.43	64.95	0.0571	1.4234	0.5223	0.8243	1.9457	2.72525	2.36043
2	1	2	49	8	62	102	60.21	124.08	48.65	6.4	10.6	19.6	5.47	10.1	1.93	1.47	4.56	1.27	73.89	0.0126	2.6329	0.6538	1.0821	3.2867	4.02707	3.03733
2	1	2	50	4	56	102	74.76	189.23	62.78	11.3	8.2	8.6	10.3	14.09	2.41	1.22	3.81	1.43	71.16	0.0522	2.4609	0.1695	1.5116	2.6304	14.5186	1.74014
2	2	1	2	6	56	75	53.48	122.45	2.62	10.8	16	26.6	1.58	37.61	1.74	1.98	3.7	1.38	61.77	0.1668	1.9021	0.031	0.864	1.9331	.	2.23738
2	2	1	4	4	41	76	50.36	18.26	3.61	8.4	16.2	19.2	1.54	29.9	1.73	2.12	2.48	0.99	62.67	0.151	0.8726	0.1027	0.4723	0.9753	8.49659	2.065
2	2	1	5	2	51	78	31.48	15.52	2.28	6	18.4	20.6	1.28	35.95	1.97	1.16	4.56	1.37	61.39	0.1178	0.7542	0.0688	0.3582	0.823	10.9622	2.2976
2	2	1	8	8	57	89	78.45	17.36	3.46	10.6	15	24.8	4.02	53.74	1.76	1.51	3.53	1.25	56.8	0.1257	0.5889	0.0833	0.4671	0.6722	7.06963	1.43909
2	2	1	9	4	49	89	61.73	47.85	22.01	10	11.4	26.4	8.17	27.07	1.45	2.04	3.84	1.35	66.55	0.1703	0.7611	0.0199	0.0693	0.781	38.2462	11.2698
2	2	1	13	7	56	87	61.32	117.85	5.76	8.9	18.2	26.8	5.63	49.42	1.59	1.68	3.86	1.26	59.87	0.1088	1.2518	0.1304	0.2317	1.3822	9.59969	5.96547
2	2	1	26	1	44	76	39.67	52.53	11.78	5	19.4	24.4	3.02	20.4	1.67	1.48	3.84	1.21	60.5	0.1465	1.1786	0.0418	0.273	1.2204	28.1962	4.47033
2	2	1	27	4	49	81	44.92	23.22	2.98	11.2	18	25.2	3.23	52.01	2.51	2.17	3.18	1.18	68.25	0.0511	1.4733	0.0901	0.6369	1.5634	16.3518	2.4547
2	2	1	28	2	48	87	34.14	54.76	6.16	7.2	18	24.4	2.71	30.55	1.79	1.17	4.22	1.37	61.4	0.1135	0.7186	0.0348	0.2857	0.7534	20.6494	2.63703
2	2	1	29	8	62	91	56.72	117.72	3.12	8.2	13	13.6	2.44	43.88	2.32	2.32	3.49	1.18	69.23	0.0665	2.8517	0.4268	0.9235	3.2785	6.68158	3.55008
2	2	1	30	5	55	80	50.12	36.57	5.32	8.8	16.6	29	4.12	43.64	1.97	1.01	2.31	1.22	56.92	0.1291	1.1524	0.1117	0.3557	1.2641	10.3169	3.55384
2	2	1	31	2	46	91	35.31	95.87	4.11	10.3	14.2	23.2	5.33	56.46	2.01	1.71	3.9	1.26	60.07	0.1274	1.471	0.2119	0.7136	1.6829	6.94195	2.35832
2	2	1	32	1	44	74	56.79	57.48	7.86	5.4	14.6	21	1.56	16.56	1.85	1.21	3.89	1.24	62.36	0.0842	1.5943	0.1275	0.7448	1.7218	12.5043	2.31176
2	2	1	33	6	52	87	52.62	79.86	7.89	8.3	15	18	5.07	39.12	1.82	1.85	4.13	1.19	60.17	0.0958	1.2178	0.149	0.4299	1.3668	8.17315	3.17934
2	2	1	35	4	49	92	32.86	61.54	6.07	11.4	14.4	24.8	6.43	51.44	2.6	1.73	2.89	0.95	55.68	0.1238	1.0978	0.1285	0.6561	1.2263	8.54319	1.86907
2	2	1	36	1	47	88	44.21	45.84	14.73	9	19.2	23.6	3.61	19.68	2.07	2.53	4.03	1.02	59.79	0.0513	0.879	0.0966	0.4747	0.9756	9.09938	2.05519
2	2	1	37	5	47	80	52.76	44.96	7.71	8.2	17	20.8	0.56	6.77	2.49	1.42	4.25	1.45	63.15	0.1185	1.1455	0.161	0.4236	1.3065	7.11491	3.08428
2	2	1	38	5	47	70	29.74	36.93	5.54	8.2	20.2	24.4	4.35	43.98	1.75	1.82	4.26	1.39	63.15	0.1625	1.3236	0.1398	0.6118	1.4634	9.46781	2.39196
2	2	1	39	2	45	84	41.93	37.53	11.78	5.7	14.2	22.6	1.8	13.25	2.49	1.26	4.14	1.4	70.84	0.0775	0.7399	0.237	0.4163	0.9769	3.12194	2.34663
2	2	1	40	3	54	80	46.05	26.1	3.13	2.8	25	26	0.86	21.55	1.49	1.94	3.69	1.28	63.64	0.0665	1.3245	0.3108	0.6964	1.6353	4.26158	2.34822
2	2	1	41	5	53	92	50.25	28.71	7.91	12	20	21.2	2.6	24.73	1.57	1.71	3.69	1.19	63.89	0.1203	1.7856	0.0645	0.731	1.8501	27.6837	2.53092
2	2	1	42	2	42	75	42.19	51.93	5.76	5.6	13	21.2	0.7	10.83	2.08	2.5	3.09	1.27	64.81	0.1437	1.1743	0.1492	0.4379	1.3235	7.87064	3.02238
2	2	1	43	1	46	79	45.84	31.59	4.16	4.5	16.8	21.6	1.13	21.36	1.62	1.25	3.79	1.32	60.5	0.1484	0.9745	0.0815	0.2598	1.056	11.9571	4.06467
2	2	1	44	3	50	79	50.73	24.32	3.75	6.5	15.2	24	0.99	20.88	1.7	2.09	4.1	1.16	57.53	0.109	1.9226	0.158	0.9953	2.0806	12.1684	2.09042
2	2	1	45	5	51	81	48.17	64.63	15.9	6.5	17.4	23.8	2.4	13.11	2.5	1.64	4.25	1.47	67.06	0.1355	1.4721	0.0473	0.4871	1.5194	31.1226	3.11928
2	2	1	46	3	50	83	40.8	80.02	3.69	5.8	16	21.2	0.97	20.81	1.75	1.33	2.98	1.24	61.45	0.1018	0.8349	0.0774	0.0061	0.9123	10.7868	.
2	2	1	47	2	44	75	37.66	36.95	11.26	3.8	12.2	20.2	3.46	23.5	2.6	2.15	4	1.17	62.36	0.1178	0.6193	0.0585	0.5515	0.6778	10.5863	1.22901
2	2	1	48	4	41	75	31.87	30.96	3.98	5.5	18.2	20.4	1.33	25.04	2.52	1.72	2.54	1.43	61.22	0.1347	0.8694	0.0404	0.2992	0.9098	21.5198	3.04078
2	2	1	49	7	59	90	60.28	103.93	9.37	5.6	15.8	28	2.24	19.29	1.49	1.98	3.69	0.91	56.02	0.0407	1.5435	0.2625	1.1105	1.806	5.88	1.62629
2	2	1	50	2	48	89	67.26	122.45	18.92	5.5	11	14.2	5.64	22.96	1.92	1.71	2.41	1.25	66.19	0.0957	0.6465	0.0782	0.8717	0.7247	8.26726	0.831364
2	2	2	2	7	58	78	47.21	127.05	2.12	11.4	12.4	19.2	3.72	63.69	2.38	1.5	3.3	1.4	63.03	0.1564	1.962	0.06	0.8485	2.022	32.7	2.38303
2	2	2	4	4	41	76	50.36	18.26	3.61	8.4	11.2	15.2	1.54	29.9	1.73	2.12	2.48	0.99	63.65	0.151	1.1567	0.214	0.7977	1.3707	5.40514	1.71832
2	2	2	5	2	51	78	29.18	15.52	2.28	6	13	16.4	1.28	35.95	1.97	1.16	4.56	1.37	62.28	0.1178	0.7542	0.0688	0.3582	0.823	10.9622	2.2976
2	2	2	8	8	56	91	67.61	15.38	3.63	15.2	14.6	12	3.6	49.79	2.27	1.25	2.62	1.18	57.2	0.1257	0.6914	0.2462	0.7895	0.9376	2.80829	1.18759
2	2	2	9	4	48	89	61.73	47.85	22.01	10	8.2	17.4	8.17	27.07	1.45	2.04	3.84	1.35	65.2	0.1703	0.7611	0.0199	0.0693	0.781	38.2462	11.2698
2	2	2	13	7	52	87	61.32	117.85	3.72	8.9	6	15.8	5.63	60.21	1.59	1.68	3.86	1.26	60.84	0.1088	1.2518	0.1304	0.2317	1.3822	9.59969	5.96547
2	2	2	26	1	44	76	41.75	52.53	12.86	5	15.6	17.8	3.02	19.01	1.67	1.48	3.84	1.21	59.39	0.1465	1.1922	0.0418	0.273	1.234	28.5215	4.52015
2	2	2	27	4	49	81	44.92	23.22	3.11	11.2	11.4	16.8	3.23	50.94	2.51	2.17	3.18	1.18	70.47	0.0581	1.7291	0.1575	0.6458	1.8866	10.9784	2.92134
2	2	2	28	3	53	85	30.44	49.41	9.15	7.5	12.2	16.8	2.19	19.31	1.84	1.1	4.2	1.26	61.12	0.1195	0.5108	0.0594	0.1937	0.5702	8.59933	2.94373
2	2	2	29	8	62	94	30.09	61.35	3.11	9	11.4	12.4	1.96	38.65	1.61	2.32	3.41	1.18	69.23	0.0817	2.9813	0.4637	0.9235	3.445	6.42937	3.73037
2	2	2	30	5	54	80	50.13	36.57	5.32	8.8	11.1	12.6	4.12	43.64	1.97	1.01	2.31	1.22	59.87	0.1291	1.1524	0.1117	0.3557	1.2641	10.3169	3.55384
2	2	2	31	2	46	90	35.31	95.87	4.11	10.3	13.8	16.8	5.33	56.46	2.01	1.71	3.9	1.26	62.42	0.1274	1.5912	0.0594	0.7136	1.6506	26.7879	2.31306
2	2	2	32	1	44	74	36.44	52.75	3.9	4	12	13.2	3.02	43.64	1.99	1.25	3.81	1.28	61.67	0.0812	1.5246	0.1275	0.6614	1.6521	11.9576	2.49788
2	2	2	33	5	55	87	32.13	40.2	4.84	6.8	9.4	14	7.06	59.32	1.82	1.85	4.31	1.21	64.59	0.0511	1.4144	0.1583	0.6549	1.5727	8.93493	2.40144
2	2	2	35	5	54	95	34.25	82.03	6.54	13.5	10.4	14.8	6.94	51.48	2.29	1.73	2.94	1.18	61.26	0.0989	0.6914	0.1169	0.5774	0.8083	5.91446	1.3999
2	2	2	36	5	50	86	51.34	77.74	14.88	9.1	10.6	18.4	3.98	21.1	2.24	2.53	4.05	1.1	61.32	0.0513	1.2779	0.1675	0.752	1.4454	7.62925	1.92207
2	2	2	37	6	50	87	52.54	39.59	7.48	5.7	12.6	17.6	2.62	25.94	2.43	1.51	4.25	1.38	60.84	0.0748	1.29	0.0839	0.5529	1.3739	15.3754	2.4849
2	2	2	38	4	52	70	53.11	36.93	5.54	8.9	14.5	13.2	7.56	57.7	2.2	1.26	3.9	1.44	60.94	0.1747	1.3143	0.3913	0.8076	1.7056	3.3588	2.11194
2	2	2	39	1	43	88	43.02	56.74	7.4	5.7	8	14.4	1.54	17.22	2.13	1.82	4.19	1.52	71.87	0.0812	1.3872	0.311	0.0062	1.6982	4.46045	.
2	2	2	40	3	54	80	46.05	26.1	3.13	2.8	14.4	17.2	0.86	21.55	1.49	1.94	3.69	1.28	65.27	0.0665	1.2311	0.08	0.4297	1.3111	15.3887	3.0512
2	2	2	41	5	53	92	50.25	28.71	7.91	12	15.6	18.4	2.6	24.73	1.57	1.71	3.69	1.19	63.89	0.1203	1.7856	0.0645	0.731	1.8501	27.6837	2.53092
2	2	2	42	1	42	78	44.25	51.93	7.86	2.4	11.6	11.6	1.23	13.53	1.71	2.24	3.09	1.27	68.74	0.1183	1.803	0.1739	0.7956	1.9769	10.368	2.48479
2	2	2	43	2	49	76	39.73	34.53	7.4	2.4	12.8	13.6	0.8	9.75	2.03	0.95	3.9	1.18	62.06	0.0941	0.7005	0.1337	0.5849	0.8342	5.23934	1.42623
2	2	2	44	4	51	96	52.62	25.89	6.16	7.9	12	12.6	0.83	11.87	1.68	2.11	4.02	1.18	58.93	0.1314	1.766	0.0742	0.9052	1.8402	23.8005	2.03292
2	2	2	45	5	50	81	48.17	63.2	15.9	6.5	13	20.2	2.4	13.11	2.5	1.64	4.25	1.47	65.71	0.1355	1.4721	0.0473	0.4871	1.5194	31.1226	3.11928
2	2	2	46	3	46	83	40.8	80.02	3.69	5.8	15.4	14	0.97	20.81	1.75	1.85	2.98	1.24	59.01	0.1018	0.7901	0.1279	0.4028	0.918	6.17748	2.27905
2	2	2	47	2	44	75	37.66	36.95	11.26	3.8	9.2	13.6	3.46	23.5	2.6	2.15	4	1.17	62.36	0.1178	0.6193	0.0585	0.5515	0.6778	10.5863	1.22901
2	2	2	48	1	41	72	35.3	37.53	5.8	2	12	10.4	1.13	16.3	2.59	1.81	2.66	1.42	60.55	0.1347	1.2729	0.0404	0.2992	1.3133	31.5074	4.38937
2	2	2	49	6	60	89	47.26	109.93	19.67	2.2	10.2	16.4	2.09	9.6	1.57	2	4.07	1.14	57.56	0.0409	1.9829	0.1318	0.739	2.1147	15.0448	2.86157
2	2	2	50	5	51	90	61.32	95.87	9.59	3.4	8.2	8.6	6.11	38.91	1.82	1.81	3.23	1.23	67.54	0.1018	0.667	0.0698	0.8993	0.7368	9.55587	0.819304
